# Supplementary material for: Patterns of intron sequence evolution in Drosophila are dependent upon length and GC content
Source: Genome Biol. 2005 Jul 27;6(8):R67. doi: 10.1186/gb-2005-6-8-r67 (PMC1273634; doi:10.1186/gb-2005-6-8-r67)
Supplement: Additional File 1 — An Excel file listing all introns analyzed [file gb-2005-6-8-r67-S1.xls]

## Sheet: Sheet1
Fragment ID	Gene	Intron
Halligan et al. [9] data
1	Est-6	1
2	G6pd	1, 2
3	Adh	1, 2
4	Pgi	1, 2, 3, 4
5	Amyrel	1
6	janB	1, 2, 3
7	ocn	1, 2
8	sry beta	1
9	Pgm	1, 2
10	vermilion	1, 2, 3, 4, 5
11	zeste	1
12	CecC	1
13	Anp	1
14	rux	1
15	period	1, 2
16	Cu-Zn superoxide dismutase	1
17	Mlc1	1, 2
18	fru	1, 2
19	CG17061	1, 2
20	EG0007.9	1
21	sn	1, 2, 3
22	AP50	1, 2
23	DS06238.4	1
24	BACR44L22.3	1
25	Mth	1, 2, 3, 4
26	Rel	1
27	Tpi	1
28	ciD	1
29	Cen190	1
30	Osbp	1
31	hyd	1, 2, 3, 4, 5
32	notch	1
33	Idgf1	1
34	csw	1, 2, 3
35	Dsor1	1, 2, 3
36	drk	1, 2, 3
37	ph	1, 2, 3
38	100G10.2	1
39	h	1, 2
40	Vha68-1	1
41	ND75	1, 2
42	Gpdh	1, 2, 3
43	bcd	1, 2, 3
44	rp49	1
45	Acp53Ea	1
46	Dec 1	1
47	prod	1, 2
48	T-cp1	1
49	p3	1, 2
50	tld	1
51	sqh	1
52	pit	1, 2
53	otu	1
54	nos	1
55	mei-9	1, 2
56	bnb	1
57	ras2	1
58	ras1	1, 2
59	Su(P)	1
60	Lsp1-gamma	1
61	Fbp2	1
62	runt	1
63	CYP4D2	1, 2, 3, 4
64	CYP4D1	1, 2
65	GLD	1
66	white	1, 2, 3, 4
67	tra	1, 2
68	Mst26Aa	1
69	ref(2)p	1, 2
70	yp2	1
71	Pgd	1
72	spalt	1
73	plu	1, 2
74	Sos	1
75	Ddc	1, 2
76	cytochrome c oxidase polypeptide VIIc	1
77	cytochrome c oxidase polypeptide VIIa	1
78	cytochrome c oxidase polypeptide VIc	1
79	cytochrome c oxidase polypeptide IV	1
80	CG10198	1, 2, 3, 4, 5, 6
81	attacin C	1
82	OS-E	1, 2
83	OS-F	1, 2, 3
84	Trap100	1, 2
85	CG5446	1
86	Hop	1
87	CG2947	1, 2, 3
88	CHIP	1, 2, 3, 4
89	dpp	1
90	anon1G5	1
91	Idgf3	1, 2
Glinka et al. [47] data
001	CG3078	3
005	cramped	2
010	wapl	4
017	Mct1	2
018	CG2662	2
022	CG14045	3
106	CG11473	4
115	pod1	6
116	CG14435	1
119	inx7	6
120	CG4607	2
125	CG1659	4
136	CG15327	3
137	CG1514	4
138	swiss cheese	4
139	Tbh	6
150	Crag	10
153	Lim1	4
163	Dsor1	1
165	BCL7-like	1
175	Idgf4	2
177	CG32694	7
184	CG2909	3
186	CG32683	3
197	small bristles	9
203	CG1961	4
205	CG11105	3
209	hop	7
212	Cyp4g15	3
214	RpII215	1
215	Ptp10D	2
216	Ptp10D	7
217	PhKgamma	1
221	Hsc70-3	4
224	cacophony	27
231	CG12720	1
241	CG2556	1
248	CG32647	2
273	HDAC4	9
276	CG1673	2
279	CG32635	11
282	Scamp	2
299	shi	8
312	up	8
331	para	5
333	CG4420	1
370	CG14414	2
374	NetB	6
375	NetB	3
379	CG14408	3
381	Flo-2	35
384	CG5599	1
393	HDAC6	4
Haddrill et al. [49] data
	Fasciclin 2	10
	spaghetti squash	1
	CG32732	1
	cut	1
	lozenge	5
	Hyperkinetic	2
	dusky	1
	licorne	4
	rutabaga	8
