# Supplementary material for: Patterns of intron sequence evolution in Drosophila are dependent upon length and GC content
Source: Genome Biol. 2005 Jul 27;6(8):R67. doi: 10.1186/gb-2005-6-8-r67 (PMC1273634; doi:10.1186/gb-2005-6-8-r67)
Supplement: Additional File 2 — Alignments of the Glinka et al. [47] data [file gb-2005-6-8-r67-S2.zip]

Archive with 57 entries (56 files):
- Glinka et al alignments/001.aln
- Glinka et al alignments/005.aln
- Glinka et al alignments/010.aln
- Glinka et al alignments/017.aln
- Glinka et al alignments/018.aln
- Glinka et al alignments/022.aln
- Glinka et al alignments/056.aln
- Glinka et al alignments/106.aln
- Glinka et al alignments/114.aln
- Glinka et al alignments/115.aln
- Glinka et al alignments/116.aln
- Glinka et al alignments/119.aln
- Glinka et al alignments/120.aln
- Glinka et al alignments/124.aln
- Glinka et al alignments/125.aln
- Glinka et al alignments/136.aln
- Glinka et al alignments/137.aln
- Glinka et al alignments/138_new.aln
- Glinka et al alignments/139_new.aln
- Glinka et al alignments/150.aln
- Glinka et al alignments/153.aln
- Glinka et al alignments/163_new.aln
- Glinka et al alignments/165.aln
- Glinka et al alignments/175.aln
- Glinka et al alignments/177_new.aln
- Glinka et al alignments/184_new.aln
- Glinka et al alignments/186.aln
- Glinka et al alignments/197.aln
- Glinka et al alignments/203_new.aln
- Glinka et al alignments/205.aln
- Glinka et al alignments/209.aln
- Glinka et al alignments/212.aln
- Glinka et al alignments/214.aln
- Glinka et al alignments/215.aln
- Glinka et al alignments/216_new.aln
- Glinka et al alignments/217_new.aln
- Glinka et al alignments/221.aln
- Glinka et al alignments/224.aln
- Glinka et al alignments/231.aln
- Glinka et al alignments/241.aln
- Glinka et al alignments/248.aln
- Glinka et al alignments/273.aln
- Glinka et al alignments/276.aln
- Glinka et al alignments/279.aln
- Glinka et al alignments/282_new.aln
- Glinka et al alignments/299.aln
- Glinka et al alignments/312.aln
- Glinka et al alignments/331.aln
- Glinka et al alignments/333.aln
- Glinka et al alignments/370_new.aln
- Glinka et al alignments/374_new.aln
- Glinka et al alignments/375.aln
- Glinka et al alignments/379.aln
- Glinka et al alignments/381_new.aln
- Glinka et al alignments/384.aln
- Glinka et al alignments/393.aln
- Glinka et al alignments/
