# Supplementary material for: Patterns of intron sequence evolution in Drosophila are dependent upon length and GC content
Source: Genome Biol. 2005 Jul 27;6(8):R67. doi: 10.1186/gb-2005-6-8-r67 (PMC1273634; doi:10.1186/gb-2005-6-8-r67)
Supplement: Additional File 2 — Alignments of the Glinka et al. [47] data [file gb-2005-6-8-r67-S2.zip › Glinka et al alignments/001.aln]

>001_SIM
ctggaaaagatgcaagaaaagggtattaggatatagcaggaatccaagaatttgtcaggc
taatggtgttgcagccagctacctttcactttaacaatagcaaagggggagtcatcggag
taggggagtagttgttgttcaactgggaaagaaaatccgtgtccgaacacccaccattcc
acgacacaccaatggccacagggcaccccttttgtgcacacatcgccacaagatagttga
gtgtccagga-caaagagagataagctccctgattctatttatatgcgacaggtgtcacc
acgccagaaagcaagtgacatgaattatataaaggctcttcacacaggggcggacttttt
atgtgttcacctgggcactcac
>1ZBMEL131
ctggaaaagatgcaagaaaagggtattaggatatagcaagaacccaatcatctggcaggc
taatggtattacagccagctacctttcactttaacaatagcaaagggggagtagtcggag
tagggaagtagttgtagttcaactgggaaagagagtccgtgtccgaacactcacc-tttc
acgacacaccaatgaccacagggcaccccttttgtgcacacatcgccacatgatagttga
gtgtccaggaaaaaagggagataagctcccagattctatttatatgcgacaggtgtcacc
atgccggaaagcaagtgacatgaattatataaaggcttttcacacaggggcggacttttt
atgtgttcacctgagaactcac
