# Supplementary material for: Patterns of intron sequence evolution in Drosophila are dependent upon length and GC content
Source: Genome Biol. 2005 Jul 27;6(8):R67. doi: 10.1186/gb-2005-6-8-r67 (PMC1273634; doi:10.1186/gb-2005-6-8-r67)
Supplement: Additional File 2 — Alignments of the Glinka et al. [47] data [file gb-2005-6-8-r67-S2.zip › Glinka et al alignments/005.aln]

>005_SIM
ctaaaacgattgattgaagttacaaaa-tgtccagcaatt-cgaaatgaa--caaggcca
atggcaaaatggcaaatggctagttgaattctgggaatggaacgattcccaggaattcaa
agcacgcggcgcgaggtttttggcgccgaaa-----------------accaagacaagc
gaactgtgaccttatttacgcattattttgccaatagcttgctaattcaacattttggga
catgccgtatccagtttgacccttctgcttac
>5ZBMEL131
ctaaaacgattgattaaagttacaaaattgtccagcaattgcgaaatgaaatgaaggcca
atggcaaaatggcaa--cgctagttgaattctaggaattaaccga---------------
-------ggcacgaggtttttggcgccgaaaatctatttttccgggaaaccgaaacaagc
taactgtgaccttattaacgcattattttgccaatagcttgttaatttaacatttcggga
catggcatatccagtttgacccttcttcttac
