# Supplementary material for: Patterns of intron sequence evolution in Drosophila are dependent upon length and GC content
Source: Genome Biol. 2005 Jul 27;6(8):R67. doi: 10.1186/gb-2005-6-8-r67 (PMC1273634; doi:10.1186/gb-2005-6-8-r67)
Supplement: Additional File 2 — Alignments of the Glinka et al. [47] data [file gb-2005-6-8-r67-S2.zip › Glinka et al alignments/017.aln]

>017_SIM
gaaccttcggtattttctagtcgattccccgactggaatgagtaacacccccc-gaatcg
ggcttcaattaaggtgggaaggtgcccgtggggctctcaccggaggaagacttgaccaac
tggggttgggcaactgcggcgggtaggctagc------catcaccactgccaccgccacc
gccacctttacggctgccataaatcaaacccaagagcatggggccgacccggcaaccaaa
agtggccaggaataaaagtaataggcatttcgtggatttttggggatcgtaaatactaag
gcactctaatcgccgcaaatcagggtgtgcagcgggatagattggaagagggacttatcg
gcaaagtccgatccagatactgacacccgatacgctgaaggcttaggtggtggtgaaggt
ggaggtggagcacggtcaccacttcagccgtgcgactatcaattggatgataattgtggc
caagtgtccagtgcgtcgatacgcagtcgataatcttatcgccgtgtgggctgtaattgc
ctggtcacggaaatagttggcgctaggtgggatgggggctagagcagactggtggggaat
ggggatcctgatgaaatgggagccctaattaattacctactaaactgatttatggccagc
gcccgacaaccagttcgatcgaacgaaatccactttgggcaagctcttggaatacgggcc
tgcttagggcatccgatatatacatacgaggctaatcccggagtgatctcttctaccccg
cag
>17ZBMEL131
gagcccacggcatttactagtcgattccccgactggaatgtgtaacaccccccggaatcg
agtttcaattaatctgcggaggtgccagtggggctctcgccggtggaagacttgaccaac
tggggttgggcaactgcgccgggtagactagccatcggcatcgccactgccaccgccacc
gccacctttacggctgccataaatcaaacccaagagcatggggtcgacccggcaaccaaa
agtggccaggaataaaagtattaggcatttcgtggatttttggggatcgtaaatactaag
gcactctaatcgccgcaaatcagggtgttcagcgggatagattggaagtgggacttatcg
gcgaggtccgatccagatactgacacccgatacgctgaaggcttaggtggtggtggaggt
gcagttggagtacggtcaccacttgagccgtgcgactatcaattggatgataattgtggc
caagtgtccagtgcgtcgatacgcagtcgataatcttatcgccgtgcgggctgtaattgc
ctggttacggaaatagttgccgctcggtgggatgggggctagaacagactggtggggcat
ggggatcctgatgaaatgggagccctaattaattacccactaaactgatttatggccagc
gcccgacaaccagtttgatcggacgaaatccactttgggcacgctcttggaatacggtca
tgcttagggcatccgatatatacatacgcgtctaatcccggagtgatctcttctccctcg
cag
