# Supplementary material for: Patterns of intron sequence evolution in Drosophila are dependent upon length and GC content
Source: Genome Biol. 2005 Jul 27;6(8):R67. doi: 10.1186/gb-2005-6-8-r67 (PMC1273634; doi:10.1186/gb-2005-6-8-r67)
Supplement: Additional File 2 — Alignments of the Glinka et al. [47] data [file gb-2005-6-8-r67-S2.zip › Glinka et al alignments/018.aln]

>018_SIM
gtaaatatcc---------cttactactttcctacttca---ccacattcccattggcta
cgcaaaccatggcacgaccatagagaaaagtatacttttattgttggtcaatgctatcta
ccttttgtagtcgctttatcaaaaatgcaaacatgcaa--cgaaaacaaaactggttttt
aaaaatcctgctattctttccgattttcatggtttagtttacaccaaaccataaatttgc
tgtct-atgcatatctgcagtagttgttatcttacacatgtatttacgtgatgtgccact
ttggcaggtactaattcattgtgtacttgcattggcatca------ttagcatcatagtg
tccgatagtgcagtgataatagattgccatcagttcacaaataatgtaaaaggacaatcc
ttgtttcacttttacacacgatatatctaacaatagctagcgactaaagcatatcgttta
ctagattcctataataatacccacattttgtgcaattctttacag
>18ZBMEL131
gtaaatatccccccaattacttactactttcctacttcagtcccacattaccattggcta
cgtaaatcatggcacgaccatagagaaacgtatacttctattgttggtcaatgctatcta
ccttctgtagtcgctttatcaaaaatgcaaacatgcacagcaaaaacaaaactggtttt-
aagaatcctgctattctttccgatttccatggtttagtttacactaaactataaatttgc
tgtctggtgcatatgtgcaatagttgttatcttacacatgtgtttacgtgatatgccact
ttggcaggtactaattcattgtgcatttgcattcgcatcatttttcttagcatcatagtg
tc-----ttgctgtgataataggttgccatcagttcacaaagaatgtaaatggaaaatcc
ttgtcttacttatacacacaagatatataacaatagctagcg--------------ttta
ctggattcctataataatactcacattttgtgcatttctttacag
