# Supplementary material for: Patterns of intron sequence evolution in Drosophila are dependent upon length and GC content
Source: Genome Biol. 2005 Jul 27;6(8):R67. doi: 10.1186/gb-2005-6-8-r67 (PMC1273634; doi:10.1186/gb-2005-6-8-r67)
Supplement: Additional File 2 — Alignments of the Glinka et al. [47] data [file gb-2005-6-8-r67-S2.zip › Glinka et al alignments/022.aln]

>022_SIM
ctgggaaaactcgggaaaacacgcagcagcgcaggtcagcccgggaaagtcgctggaagt
cgcatgcccg-agccactgcgcctgcgctggcaagctggaacttccgggggaaagcgccg
agcgcttgtttatgtgcaggaaatgcaccaggaaaggcgggaggcgaaaggcgctggagg
tgccacgaggccaggaagagcgccacaattaaccagacttggtcttttgcctgtctgcgg
agcacgccctccgtcgccattccccaatctcttccagaacttcccccaataaacgtttag
gggtgaatgacttacaacaggacgatgatggcacgcgcaagaaggcgcattacaaggggt
caatatggacatattttatggctatacatatatggcaattgatactttgattgaatacgt
ttggcattctcttttaagatatgattatactatattggaactactggaagagagtacttt
gcataagcaattcaaatttaacaaccaattgtgcaaccccacc---cccttt-catgta-
--------------------atcatataatatataacatttgctcttcaatttcagggaa
tactttctgtgcttttcttggctgtcgaccgtactcgtactcac
>22ZBMEL131
ctgggaaaactcgggaaaacatgtagcagcgcaggtcagcccgggaaagtcgctggaagt
cgcatgcccggagccactgcgcttgcgctagcaagctggaacttccgggggaaagcgccg
agcgcttgtttatgtgcaggaaatgcaccaggaaaggcgggaggcgaaaggcgctggagg
tgccacgaggccaggaagagcgccacaattaaccagacttggtcttttgcctgtctgcga
agcacgccctccatcgccattcctcaatctcttccagaacttcccccgataaacgtttag
gggtgaatgacttacaacaggacgacgatggcacgcgcaagaaggcgcattacatgg---
------ggccatatttaatggcaat----atatggcaattgatactttgattgaatacgt
ttggcattctctattaagatatgattatagta-attcgaactaccggaagaaaggacttt
gcataagcaattcatatttaacaaccaattgtgcaagcccaccactccctttgcatttac
acaacgcctacgtaacgtacatcatataatatttaaaatttgcttttcaatttcaggaaa
tactttatgtgcttttcttggctgtcgaccgtactcgtactcac
