# Supplementary material for: Patterns of intron sequence evolution in Drosophila are dependent upon length and GC content
Source: Genome Biol. 2005 Jul 27;6(8):R67. doi: 10.1186/gb-2005-6-8-r67 (PMC1273634; doi:10.1186/gb-2005-6-8-r67)
Supplement: Additional File 2 — Alignments of the Glinka et al. [47] data [file gb-2005-6-8-r67-S2.zip › Glinka et al alignments/116.aln]

>116_SIM
acagaggatagcgggaatatgcgattagaattggtaccacggtgcgcatacgtaatttct
acgactgactgacactgaggagattcatttacatcacttcca------------ctattc
aaagatcaaactgcaccaaattagtttttaagtactc-----------------------
------taagccagtgaaaactac-----------------attgaataattaagctact
tgctgtctgaagttctagatacaattttagggacctctaaagccatctgaaaatgatggt
atacaaatatgccaatatttgaggtacatatataaatccatattgggtgattagtacata
catatgtatgtgaata--catttttggtattcggcttatttgcccaactattaagtgctt
attaatggaattacccttggtgaatccaaaaatagatatcgaacaaattggacaatggct
tccattagacaggcacataaatcaaggagtaacccgctgaccttcggtttatccaaatgc
caatggg-ttcccgtggtt--gaagttattcaatactgaccctgctccgagctgtaatcc
cctccaggatgcccgcaac-ctactcac
>116ZBMEL131
acagaggataacgggaatatgcgattagaattggtaacacggtgcgcatacgtaatatct
acaactgattga---------tattcatttacatcact-ccactccacatctatctatga
atagatcaaactgcaccaaattagtttttaagtactctaagtactaagccacagtacttt
aagtactaagccagtgaaaactacacatatatcttttatccattgaataatttagatact
tgctgtctgaagttctagatacaattt------------cagccaactgaaaatgatggt
atacaaatatgccaatatttgagg----tatataaatccatataagttgattagtacatt
ca-----atgtgaatatacattcttggtattcggcttatttgcccaactattaagtgctt
attaatggaattacccttagtaaatccaaaaatagatatcgaacaaattggacaatggct
tccattagacaggcacataaatcaaggagtaacccgctgaccttcggtatatccgaatac
caatggtattcccgcgttttttaacttattcaaaactggccctgctccgagttgtaatcc
cctccagaatgcccgcaacccgactcac
