# Supplementary material for: Patterns of intron sequence evolution in Drosophila are dependent upon length and GC content
Source: Genome Biol. 2005 Jul 27;6(8):R67. doi: 10.1186/gb-2005-6-8-r67 (PMC1273634; doi:10.1186/gb-2005-6-8-r67)
Supplement: Additional File 2 — Alignments of the Glinka et al. [47] data [file gb-2005-6-8-r67-S2.zip › Glinka et al alignments/119.aln]

>119_SIM
ctatttggggtgcaagttatgttaataagtaatctagtatctactgcagtccccaggcac
ttaaa-------------------tgatcatgtcagaaatgggtatgtggcaacga----
----------atggcaataaaaagactctaaatcgattaacctaatttaagtttt-acca
ataatcaaatag--------------ttgccctcaatagatacttatatgtacccagcac
atagctaatatt----attccctggtgacctcttctaatttccccttgatgactccgctg
acttac
>119ZBMEL131
ctatttggggtgcaagctatgttaataaat-------gatctactgccg--ccaaggcac
ataaataaaatctattctatcatttgatcattttaggaatgggtatgtggcaacaaatat
caaccaactaatagcaataaaacgactctaaatcgattaaccctatttaagttttaacca
ataatcaaatagagtattgataacagttgccctcaatagatacttctgtgtaccccgtac
atagatatgttttttaattccctggtgacctcttctaattttccctttgtgaccccgctg
acttac
