# Supplementary material for: Patterns of intron sequence evolution in Drosophila are dependent upon length and GC content
Source: Genome Biol. 2005 Jul 27;6(8):R67. doi: 10.1186/gb-2005-6-8-r67 (PMC1273634; doi:10.1186/gb-2005-6-8-r67)
Supplement: Additional File 2 — Alignments of the Glinka et al. [47] data [file gb-2005-6-8-r67-S2.zip › Glinka et al alignments/120.aln]

>120_SIM
gtgagtccttaactgaacgctaagaggaatcagggaatacttaacctttgg-ttcctatg
ggaaatctgtttaaatacacttaatcattgactaacacaatacaaaataatcacacaatc
tggtcagcaatttaagactattagtgaattaaattaagtgagt--gggtggctgaaaagt
ccgatcctatggagctaatgtaaacattgacctttatggcatgccaggtaaaaaaaaaaa
tgagttggtagtatttcatgcgaaatgatttaatgagacctttaggttcagtcaacaaaa
tggcaaggcaatgaaagtaattatattaaaaagttaaattggcttcctcgtaattatctc
agtagcattgaaagccttaatttcgactgctgatttattaatattagatttgatcaatta
agtttctataagtctagtctaagcatttttatttcctttttttctaatacttatgtttta
tttcaatcacttttcag
>120ZBMEL131
gtgagtcct-----------taagaggcatcagggaatacttaacctttggatccctatg
ggcaatctgattacacacacttaatcattgactagcacaatactaaataatcaaacaatc
tggtcagcaatttaagactattagtgaattaaattaagtgagtgagggtggctaaaaagt
ccgatcctatggagctaatgtaaacattgacctttatggcatgccaggt-----aaaaaa
tgagttggtagtatttcatgcgaaataatttaatgagacctttaggttcagtcaacaaaa
tggcaaggcaatgaaagtaattatattaaatagttaaattggcttcatcgtaattatctc
aatagcattgaacgccttaatttcgactgctgatttattagttttagattt----aatta
agtttct--------aatctaagcaattttgattcccttttttctcatacttatgttcga
tttaaatcacttttcag
