# Supplementary material for: Patterns of intron sequence evolution in Drosophila are dependent upon length and GC content
Source: Genome Biol. 2005 Jul 27;6(8):R67. doi: 10.1186/gb-2005-6-8-r67 (PMC1273634; doi:10.1186/gb-2005-6-8-r67)
Supplement: Additional File 2 — Alignments of the Glinka et al. [47] data [file gb-2005-6-8-r67-S2.zip › Glinka et al alignments/124.aln]

>124_SIM
gcagtccggcggatgatcaggacaaccaggataaccatgatgatggcagcaatgccgatt
cgctggaaacgaatgaggccgacaacgacgaagatcccaatcccgacgagtcggaagaag
agttgggcgacggggataacgatcccgatggcgatggtgacctcgatggcgaggatgaag
acgaggatgagctggaagagtgcgaggacatggactacaaggcagaggacctcagtgtta
gcaatcgtatcgatggcaagagccagagtcccaagacgacgagttcaggagccacttcgc
tggttggtgaattgatggacaagttcggtctgtccaacattgcccagtacagtgaggcct
acaagcaggcgctccaggagtcgggacgcaaggaggcagccgccgccgctgcagcagctg
ctgcagcagcagacaacaacaatcgcggcggatcgggtgctccgttgagcgacaagctga
atggtctgcctgtggccgctctgcgtctgcgggatgagttcgccaagaactgcaacatgt
tccagcagccgcaggatggcggtgctccctcccaagtaccgctcttcaatcccttcccca
atcccttcgagctgagcaagcggatgaagatggacggcggagattggtggggcatgtcgc
aggctctccaccggaatgaggctctgttcgaaaacctgaagctaaagcctctgggcctcg
gtggagccaactcgctgatccagggtcctctgctcaagaagga
>124ZBMEL131
gcagtccggcggatgatcaggacaaccaggataaccaggacgatggcagcaatgccgatt
cgctggaaacgaatgaggccgacaacgacgaggatcccaatcccgacgagtcggaggagg
agttgggcgacggggataacgatcccgatggcgatggtgacctcgatggcgaggatgaag
acgaggatgagctggaagagtgcgaggacatggactataaggcagaggaccttagtgtta
gcaatcgtatcgatggcaagagccagagtcccaagacgacgagttcaggagccacttcac
tggtcggtgaattgatggacaagttcggtttgtccaacattgcccagtacagtgaggcct
acaagcaggcgctccaggagtcgggacgcaaggaggcagccgccgccgccgcagcagctg
ctgcagcagccgacaacaacaatcgcggtggagcgggtgctccgttgagcgacaagctga
atggtctgcctgtggccgctctgcgtttgcgggatgagttcgccaagaactgcaacatgt
tccagcagccgcaggatggcggtgctccctcccaagtaccgctcttcaatcccttcccca
atcccttcgagctgagcaagcggatgaagatggacggcggagattggtggggcatgtcgc
aggctctccaccggaatgaggctctgttcgaaaacctgaagctgaagcctctgggcctgg
gcggagccaactcgctgatccagggtcctttgctcaagaagga
