# Supplementary material for: Patterns of intron sequence evolution in Drosophila are dependent upon length and GC content
Source: Genome Biol. 2005 Jul 27;6(8):R67. doi: 10.1186/gb-2005-6-8-r67 (PMC1273634; doi:10.1186/gb-2005-6-8-r67)
Supplement: Additional File 2 — Alignments of the Glinka et al. [47] data [file gb-2005-6-8-r67-S2.zip › Glinka et al alignments/137.aln]

>137_SIM
gtaagttctccaccttaacctgtctaagtatccacctactta------------------
-------------------acagtaggtcaaaaacctttccagataagtaatgtatagca
aagatatcggattattccaatacatttttttgattgcgcttaaacaaagaaatgcaagga
ggatgattgtgattggatatgatagataaaattagcaattcgactctttgtttaatacct
ttacccactaatgcttaatgc---------------tttgtcatttcgtgtaaaaatgca
gtgaacagaattaaatgtaatttatatgcctcagagaatggtcatcaaccacaaatcatt
aaattggtaatcaataagcagaatggcaacagctgcgattactttgcattccattgttca
acgattcagttctataatagatatataataattatatacctatttctag
>137ZBMEL131
gtaagt-cttcactttaacctggcttagtatccacaaaattaaactttttaaataaatag
atatatattagtaatgaacagagtaggtcaaaaacctttccagataagtaatgtatagca
aagatatcggattaatccaatacatttttttgattgcgcttaaacaaagaaatgcataga
ggatgattgtgattggatataaaagatacaat--gcaattcgactctttgtttaatacct
ttactctctaatgctttgggccacaataagttgttgtttatctttgcgtgaaaaaatgca
gtgaacagaattaaatgtaatttatatgcctcagagaatggccatcaattccaaatcatt
aaattggtaatcaatcagcagaaaggcaacagctgcgattactttgcattccattgttca
acgattcagatctatattaaatatat-------gtattcctctttttag
