# Supplementary material for: Patterns of intron sequence evolution in Drosophila are dependent upon length and GC content
Source: Genome Biol. 2005 Jul 27;6(8):R67. doi: 10.1186/gb-2005-6-8-r67 (PMC1273634; doi:10.1186/gb-2005-6-8-r67)
Supplement: Additional File 2 — Alignments of the Glinka et al. [47] data [file gb-2005-6-8-r67-S2.zip › Glinka et al alignments/138_new.aln]

>138SIM
ctgagcgagaaacagaggaggaacgttacaattggcgggtatatcgaagattcagtgcag
caatgtgaaacgttaccggacttatccatcgtgttctgaataaatcttagcggaaaagaa
gtgt--------------------------------ctgggactttgtcctcttattatt
attctcctatttgtttata--taaagtgaacgtttaactaacaaactgtatcatagaacc
ctc------------------------------cgatctt-ttcatcaattacaaataat
aatgtatagatagtagtattgtcccacagattggagcgctcactagctttatacgaac
>138ZBMEL131
ctgagcgagaaacagaagagaaacgttacaattggcggttatatcggagattcagtgcag
caatgtgaaacgttaccggacttatccatcgtgttctgaataaatcttagcggaaaagaa
gtgtaaaagattctatatgctgaaatctcgctatgcctgggactttgtcctcttattacc
ttt-tcatagtt-tttatatttaaagtgaacatttaacta----------tcatagaac-
ctcgtatagctacagagacatatatatccctttcattcttcttaatcaatgacaaataat
aatgtatagatagtactattgtcccacagattggagcgctcactagctttatacgaac
