# Supplementary material for: Patterns of intron sequence evolution in Drosophila are dependent upon length and GC content
Source: Genome Biol. 2005 Jul 27;6(8):R67. doi: 10.1186/gb-2005-6-8-r67 (PMC1273634; doi:10.1186/gb-2005-6-8-r67)
Supplement: Additional File 2 — Alignments of the Glinka et al. [47] data [file gb-2005-6-8-r67-S2.zip › Glinka et al alignments/153.aln]

>153_SIM
ctgaattgaagagagaaggtggggtatggttatgtgctgtccatatagtgcacacaatgc
cgggcctcataatcgtttgccaatcattaatcaaaacgagtgtggatgtggaggagtgtc
gagtccg-gggcatgggagaccccaacaatgccacctaaccgaacggtcatcaaagccta
tattgtccgctttgttcgggt--gattacacaaatacccttt--caattgagtgtttact
taaaaa--ttggataagtag-ttaacccaaatatgatattaatcttgatgttagagatga
ctaataagctacacaaggattacaatgctttcagtctgaatcaaaactgtagttta----
-----------ggcatccttttgaaaaccagtaaactctccgagtttccaaacaacaggg
tagc--cactccattcattactcgagtgaaaaacgtggaaaacaagttaatgatgcacct
tcggcaacgatctt-ac
>153ZBMEL131
ctgaattcaagagagaaggggatgtatggttatgtgctgtccatatagtgcacacaatgc
cgggcctcataatcgtttgccaatcattaatcaaaacgagtgtggatgttg--gagtgtc
gagtccgagtgtatgtgagaccccaacaatgccacctaaccgaacggtcatcaaagccta
tattgtccgctttgttcgggtgagattacacaaataccctttttcaattgagtgt--act
taatcagtttggataagtagttttagccaaatatgatattaatcttgatgttagtgatga
ctaataagctacacaaggattcgaa-----------tgaatcaaaactctagtttaagct
cctaagcgataggcataattttgaaaagcagtaaactcttcgagtttccaaacaacaggg
tagccacactccattcattactcgagtgaaaaacgtggaaaacaagttaatgatgcaaca
tcggcaacgatatttac
