# Supplementary material for: Patterns of intron sequence evolution in Drosophila are dependent upon length and GC content
Source: Genome Biol. 2005 Jul 27;6(8):R67. doi: 10.1186/gb-2005-6-8-r67 (PMC1273634; doi:10.1186/gb-2005-6-8-r67)
Supplement: Additional File 2 — Alignments of the Glinka et al. [47] data [file gb-2005-6-8-r67-S2.zip › Glinka et al alignments/163_new.aln]

>163_SIM
gtaaatattatacataatatccttaataactgactggtttttttggccacccattcccat
aacaccg--tcccgcc-ccctcgctgtttccccttcctttccccgttttcgatttctcac
tcagtggtaagataatcctgttgttttgcgagtcaggtgggtaattaacatccatcaatt
ggttcgaggaaat-ccatccagctggaa-gaaagagacagtcggagagaaagagcacgta
ctctctctttgtttgtaggtgtgggtggtgctcctgtcgtgtgacgcacatgtacacagc
gagaaaaaaacttactgagtaaatacagtaaactgttttagtgctttttggattaattaa
ttagatgacaaagtcagattcgaagaaaaatacaatttataatttaatatctctaacact
ttgtgctacctttatcgt---tttttttctgagcaccaaaatgtaggcaacataacgtaa
caca-----------------------------tgca--tttcttatcattagg-gaaac
tgggacccgcccctcgtccaatcccatcccctactttcaaatcccatccattgcctgcac
attttacattttcgttttggatcgcaaaaattcattaagaggttaaat
>163ZBMEL131
gtaa-tattatacataatatccttaataactgactggttttt-tggccacccattccaat
aacaccgcatcccccctccctcgctgtttccccttccactcctcgttttcggtttcttac
tcagtggtaagataatcctgtagttttgcgagttaggtgggtaattaatatccatcaatt
gatccaaggaaatcccatccagctggaaagaaagagacagtcggagtgaaagagcaggta
ctctctctttgtttgttggtgtgggtggtgctcctttcgtgtgacgcacaggtacacagc
gagaaaaaa-cttactgagtaaatacagtaaactgttttagtgattttcggattaattaa
cgggatgacaaagtcagtttcgaagataaatagaaattataatttaata-----------
--gtcctacctttatcgtatatttttttgtgagcaccaaaatgtaggcaacataacataa
cacaatacatatgtaatttgatgtgtatgtttgtgtagttttcttattattaggagaaac
ttcggcccgcccctc-----atcccatcccccactttcaaatcccatccattgcttgcac
tttttacattttcgttttggatcgcaaaaattcattaagaggttaaat
