# Supplementary material for: Patterns of intron sequence evolution in Drosophila are dependent upon length and GC content
Source: Genome Biol. 2005 Jul 27;6(8):R67. doi: 10.1186/gb-2005-6-8-r67 (PMC1273634; doi:10.1186/gb-2005-6-8-r67)
Supplement: Additional File 2 — Alignments of the Glinka et al. [47] data [file gb-2005-6-8-r67-S2.zip › Glinka et al alignments/175.aln]

>175_SIM
ctaattta-gttcattttagaataaggaaattgtgaaatatattcatgaatgta------
--------------------aacaggaagcgttgagttaatcaataaaattaattg---t
ccccgaaaaagcatgtgtttaatattgccaacacttcatttccagtgaatccaccactgg
cagctgaaaactcgagtgtgctaaaataagcccgatttgcatcatcaattagcgccttgg
aggtggcacctctggacatgaatcatcatcgtcgaacacccgatgccaatttcaattagt
tcaagtctggcgttttgtgtgggctttcctctccatatgtaatttactcaaattggttgc
aaaata-tcccctctgatcttgtgacccgttgccaattatcagcgccgcaaaaaagtaca
caattttatgcttttagcatgtgtctatgaaaagtgaaaatcatctaattgaattgagtc
cgcgcagctctctatctcttggtttcaaaataca--tacgcatatgtacatacgtatggg
ta-----tatacattttccttccaccgataaccccgattcttatcaactatatagacaag
aacgaactagaagtgggacttac
>175ZBMEL131
ct-gttgatgttcattttagaataaggaaattgtgaaatatattcatgaatgtaaatgtt
tattatactaatgctttgttaacaggaagcgttgagttaatcaataaatttgattgtggt
ccccgaaaaagcatgtgtttaatattgccaacactttatttccagtgaatcctccactgg
cagctgaaaattcgagtgtgctaaaataagctcggtttgcatcatcaattagcgccttgg
aggtggcacctctggtcatgaatcatcatcgtcgaacacccgatgccaatttcaattagt
tcaagtctggcgttttgtgtgggctttcctctctatatgcaatttactcaaattggttgc
aaaacattcccctctgatcttgtgacccgttgccaattatcagaatcgcagaaaagtaca
gcgctttatgcttttagcatgtgtctatgaaaagtgaaaatcatctaattgaattgagtt
cgcgcagctctctatctcttggtttcaaaatacacatatacatatgtacatacgtacggg
taatatatgtacattttccttccaccgataaccccgattcttatcaactatatagccaag
aacgaactagaagtgggacttac
