# Supplementary material for: Patterns of intron sequence evolution in Drosophila are dependent upon length and GC content
Source: Genome Biol. 2005 Jul 27;6(8):R67. doi: 10.1186/gb-2005-6-8-r67 (PMC1273634; doi:10.1186/gb-2005-6-8-r67)
Supplement: Additional File 2 — Alignments of the Glinka et al. [47] data [file gb-2005-6-8-r67-S2.zip › Glinka et al alignments/177_new.aln]

>177_SIM
gtaagtgaaggactactacttcgtttgttcaaaatgtatgccttctatttggatacctaa
gtgcatggctgcatatgtctaatttattatataatattcagaacacttgtacaa-aaaag
tttaggcactcaactaatcatacactttccttcccttttcaccccccaacaacaattcaa
caacaactctacaattgtgcaacatt--------------ttcattggaaacccaactga
taaattgcaaacaaatcaaacataaatcaaaattcaacaacaaatcaataacttataaat
ataaatgaactactcaaaaacatttgcatcacactgaacaaccaccaacaacaaattcaa
atggaattgccggacctcaacaacgaaattcaacaacctactaatataaataacatccga
aacgttttaatcgataacatacgatcaacaacatacgatttgaattggaatggcctgacc
aatag
>177ZBMEL131
gtaagtgagggactact-----------------------ccttcaa--tgcaatgctaa
gtgcatggctga------ctaatttattatataatattcaaaacacttgtacaaaaaaag
tttaggcactcaactaatcatacacctttcttccctttccacccct--acaacaattcaa
caatga-----------tgcaacatttcaacaatacttaatacattggaaattcaactga
taaattgcaaacaaaacaaacatgaaacaaaattcaac-----------aacttataaat
ataaatttactactcaacaacatttgcatcacactgaacaac---caacaacaaattcga
atggaatt-----acctcaacaacgaaattcaacaacatactaataacaataac------
----------------------gatcaacaacatacgctttgaattggaatggcctgacc
aatag
