# Supplementary material for: Patterns of intron sequence evolution in Drosophila are dependent upon length and GC content
Source: Genome Biol. 2005 Jul 27;6(8):R67. doi: 10.1186/gb-2005-6-8-r67 (PMC1273634; doi:10.1186/gb-2005-6-8-r67)
Supplement: Additional File 2 — Alignments of the Glinka et al. [47] data [file gb-2005-6-8-r67-S2.zip › Glinka et al alignments/184_new.aln]

>184_SIM
gtaagtacatagattgacagtgccttagccacaaatgttgatattaggtggtgaaacaat
gaatatatattctgtggtttggccaactctgtgttctagttttccgctaatgccctttat
attaaataataagaacattatcaatttaatgagggcatgcattatcagctaagtcagtgt
ttataattgtgttaagtgcaattataaagataattcaatttagtgatcattaaa------
----------cttgacatttaagtagttgtagttcttc-------------actttcttc
tttctaatcccacatattataaccttcattcgttttag
>184ZBMEL131
gtaagtacatagattgacagtgccctagccacaaatgttgatataaagtggtgaaacaat
atatttatattctgtggtttggccaactgtgtgttctagttttccactaatgccctttat
attaaataataagaacattatcaatttaatgagggcatgcattatcagcttagtaagtgt
ttataattgtgttaagtgcaattataaagataattcaatttagtgatcattaaaaaccaa
tggaaagtaacttgacattaaagtagttgtagttcttcctttgatcttaacattttcttc
tttctaattccatatattataacctttattcgttttag
