# Supplementary material for: Patterns of intron sequence evolution in Drosophila are dependent upon length and GC content
Source: Genome Biol. 2005 Jul 27;6(8):R67. doi: 10.1186/gb-2005-6-8-r67 (PMC1273634; doi:10.1186/gb-2005-6-8-r67)
Supplement: Additional File 2 — Alignments of the Glinka et al. [47] data [file gb-2005-6-8-r67-S2.zip › Glinka et al alignments/186.aln]

>186_SIM
ctgggtgaa-aagggaaaatattcagatttcaacaaagaaaccaacttctcacataataa
gatgatgcaaaatacgtaatatgcataccttagtaaacgctatattttgtggcttaatta
cgtaggttaatatttatactagctatcaaaataaccaaaatggccaacaagcaaatattt
attcttggcaactttagcctggccaatcaactcaactccaactggcttgctttaaaatgg
ctttatttggagtgcacaaataccaatgacttccgtttggtcgaacgtgtgcaattcagg
cctcattaatcattgatgcactaaggggccaattgtgtggcatgac-tgccaccccggcc
accccaaa--tcgaaatcccagacccttgcgataaccgcaacatgctgcctgccccttca
cacgtcggtcagtaataggttcagaaatttaatttcctttccgcagaagccttgtggctg
aaattagaatgcagtc-atttggcaaattatcgctac
>186ZBMEL131
ctgtgtaaattagggaaattattcagattttaacaaagaaaacaactaatcacataataa
gatgatgcaaaatacttaatatgcataccttagtaaacgctctattttgtggcttaatta
cgta--taaatattaaca-gagctatcaaaatacctaaaatggccaacaagtaaatattt
attcttgccaactttagcctagccaatcagcaaaactccagcaaggttgctttaaaatgg
ctttatttggagtgcacaaataccaatgacttccgtttggtcgaacgtgtgcaattcagg
cctcattaatcattgatgcactaaggggccaattgtgtggcatgacttgcaaccccgtcc
accacacacctagaaatcccagaccctttcgataaccgcaacatgctgcctgccccttca
cacgtcggtcagtaataggttcagaaatttaatttcctttccgcagaagccttgtggcag
aaattagaatgcagtcaatttggcaaattatcgctac
