# Supplementary material for: Patterns of intron sequence evolution in Drosophila are dependent upon length and GC content
Source: Genome Biol. 2005 Jul 27;6(8):R67. doi: 10.1186/gb-2005-6-8-r67 (PMC1273634; doi:10.1186/gb-2005-6-8-r67)
Supplement: Additional File 2 — Alignments of the Glinka et al. [47] data [file gb-2005-6-8-r67-S2.zip › Glinka et al alignments/197.aln]

>197_SIM
gtgcgcccaacaaagccgaaaaaactaattgtaaattgtaatcgactggcaaaagaacgc
ggcggccgctggcgccagcagaatgtccgtgagtcacgtgagtcagtcagtgttgtgtcc
tccgtcttggtagtcgtttttgc-tcctgctggacgctgcgca-----------------
------ccactctgcctccacttcttggcaaccaccgcaaaatcaacaagcagcgacacg
acaatgcaaggcgcaacggcgcgcacagagcacgcagctttcgatgtggcacgaacacaa
ctgcatatgcgcatgcgcatgcgtgcgtgcgctggcgtggagtggctacatgcgtgcgcc
c--gtgtgtgttgtagcggggtgcgcggtgggtgggttcggtggattacttgttattcgt
aaaataattgatctttgtcgatgttaatgcgttaatgtgattcgctttgggactgctgca
cgtccgcctgctcaagtggaagtacgaacggtgccggtgtat----gtcaaaagtacagt
tgcgtcct
>197ZBMEL131
atgcgcccaacaaagccgaaaatactaattgtaaattgtaatcgactggcaaaacaacgc
gccggccgctggcgccagcagaatgtccgttag-cacgtgagtcagtcagtggtgtgtcc
ttcgtcttggtagtcgtttctgcttcctgctggacgctgcgcacccgaatggtgagccta
tgcactccactctgcctccactacttggcaaccaccgcaaaatcaacaagcggcgacacg
acaatgcaaggcgcaacggcgcgcacagggcacgcagcattagatgtggcacgtacacaa
ctgcatatgcgcatgcgcatgcgtgcgtgcgctggcgtggagtggctacatgcgtgcgcc
cgtgtgtgtgttgtagcggggtgcgcggtgggtgggttcggtggattatttgttattcgt
aaaataatttatatttgtcgatgttaatgcgttaatgtgattcgctttgggactgctgca
cgtccgcctgctcaattggaagtacgaacggtgccggtgtgtgtgtgtcaaaagtacagt
tgcgttct
