# Supplementary material for: Patterns of intron sequence evolution in Drosophila are dependent upon length and GC content
Source: Genome Biol. 2005 Jul 27;6(8):R67. doi: 10.1186/gb-2005-6-8-r67 (PMC1273634; doi:10.1186/gb-2005-6-8-r67)
Supplement: Additional File 2 — Alignments of the Glinka et al. [47] data [file gb-2005-6-8-r67-S2.zip › Glinka et al alignments/203_new.aln]

>203SIM
gtcagtacgattgagtcagtagggtatcgtaacttcataagatcaattcgtaactgtacc
tctactgctcgaacggccctataattcccaagttgtttttctataagaactaatcccttg
attattttcttattttcttgtttttatgttatcatttgagtgcttaatttttact-----
-------tgttattttgtgtgaactgcaagtgatttgttttcagtgtacctataagttat
-------------------------------------------gttg----tg-ttgttg
tgtgcgatgtgaaagtccgcgattgcaggaggattgtatatctgatgtgttcttgggcat
tgtgatccccgtag
>203ZBMEL131
gtcagtacgattgagtcaatagggtatcttaacttcttaagatcaattcgtaactgtacc
tctactgctcgaacggccttataattcccaagttgtttatctataagaactaatccctcg
attatttccttatttgcttgtttttatgttattttttgagtgcttgatttttactagtgc
ttaattttgttattttgtgtgaactacaagtgatttgttttctgtgtaactataagttat
aagttcctcgtgcaactagttagttttacactctgaaaaataagttgctcttgcttgccg
tgtgccatgtgaaagtcctcgattgcagaaggattgtatatctgatgtgtttttgtgcat
tgtgctccccgtag
