# Supplementary material for: Patterns of intron sequence evolution in Drosophila are dependent upon length and GC content
Source: Genome Biol. 2005 Jul 27;6(8):R67. doi: 10.1186/gb-2005-6-8-r67 (PMC1273634; doi:10.1186/gb-2005-6-8-r67)
Supplement: Additional File 2 — Alignments of the Glinka et al. [47] data [file gb-2005-6-8-r67-S2.zip › Glinka et al alignments/205.aln]

>205SIM
ctgtagataagaagacaa--------------gcaattacatgttatacatcttaatagg
tatttt--------------------ctttatttctaatttcaatccatatttctgttgc
atattaaaggaagcaacagcttgcacagaccgctgagtgctgactgcttgccaacggcac
tgctttgacaaactgcttccgtttccggcccccaaacgcgtgctatggaattttgattta
gagcgtcggaca--ggacaactttcggaatgcgccatgaatgatcctggccatctatcat
caatttcactctcgcatgccgctgtttaagagctttcgccggtcgcatttgatgcgctca
atttattcggaatgccaacgaccgctaatgacaacgcgtgactggcaagccaaacaggac
gatgtcctgcagatgaagccaacctaccctgcccatccattctggccagcctgagtttgc
tggccggcaaattgaaatagacaatttgaatttgcataatgcaaagtaaataagtttcat
gttcgcgagtcaaattcaaattgtacgcgcgtaattagcataaataatggccgtgaa---
-------ctttggtattcgaagattttgagtttttagcggtggcggcatcgccggcgacg
acgactcac
>205ZBMEL131
ctgtaggcaagaagacaagtagaaacacattagcaaatacattatatacatgctaatggg
tatttttattctaatggataatagttctttacttctaatttcaatacatatttctgctgc
atattaaagaaagcaac---------agaccgctgagtgctgactgcttgccaatggcac
tgctttgacaaactgcttccgcttccggcccccaaacgcgtactatggaattttgattta
gagcgtcggacagaggacaactttcggaatgcgccatgaatgatcctggccatctatcat
caatttcactctcgcatgccgctgtttaagagcttttgccggtcgcatttgatgcgctca
atttattcggaattccaacgaccgctaatgacaacgcgtgactggcaagccaaacaggac
gatgtcctgcagatgaagccattctacgctgcccatccattttggccagcctgagtttgc
tggccggcaaattgaaatagacaatttgaatttgcataatgcaaagtaaataagtttcat
gttcgcgagtcaaattcaaattgtacgcgcgtaattagcataaataatggccgcgaatcg
accgtgtatttgaaattcgaagattttgagtttc-agcggtggcggca---------acg
a--acccac
