# Supplementary material for: Patterns of intron sequence evolution in Drosophila are dependent upon length and GC content
Source: Genome Biol. 2005 Jul 27;6(8):R67. doi: 10.1186/gb-2005-6-8-r67 (PMC1273634; doi:10.1186/gb-2005-6-8-r67)
Supplement: Additional File 2 — Alignments of the Glinka et al. [47] data [file gb-2005-6-8-r67-S2.zip › Glinka et al alignments/209.aln]

>209SIM
gcggtgagaagtatttggattaagtactggatc-aaagggaatatcactttctaaagtca
taaacatgcattttttttgtaccaaagctgttgtttttttttctttttgtccaaaatggt
cagttttttggccacatcttgggttgttgtagcccaaatatggattgccatacctcgtta
cgctcgtaatttgattcccaatcgattggggttcaaaatggaaacttttaattttttgag
attttttgcaaattttgatgatgttaccccttacaaaaaattcaaaaatatgcgaaaatt
atgaatttatcaaattcaaaaaaaagttataggatttgttaattgggatcataagctcta
aaaaacaggcattcccttcgacatttgaccatttttggccaagttatgatgaaaaaaccc
tcgaaataattgtagtttttcctttgagtttccccccttttttccggaaaacttgttccg
ttccaaa---atgtcccgcatccactcac
>209ZBMEL131
gcgacgagaagcatttggattaagtactgaatcaaaaggaaatatc-ttttctaaagtca
tacgcatg--agtttcctataccaaagtttt--tttttgttgttttttgtccaaaatggt
cagttttttggccacatcttgggtagtagtagcccaaatatggattgttatacctcgttt
ggctcgtaatttaattcccaatcgattggggttcaaaatgggaacttttaattttttgcc
attttttgcaaattttgatgatgttaccccttgtaaaaaattaaaaaaaatcgaaaaatt
ttgaatccaccaaattcaataaaaagaaataggatttgttaattgggatcataagctcta
aaaaacagtcattcccttcgagatttgaccatttttggccaagttatgatgcaaaaaccc
ttgaaatatttgtagattttcctttgagttttccctctttttcccggaaaactggttccg
ttctaaagccatatta--aaaccactcac
