# Supplementary material for: Patterns of intron sequence evolution in Drosophila are dependent upon length and GC content
Source: Genome Biol. 2005 Jul 27;6(8):R67. doi: 10.1186/gb-2005-6-8-r67 (PMC1273634; doi:10.1186/gb-2005-6-8-r67)
Supplement: Additional File 2 — Alignments of the Glinka et al. [47] data [file gb-2005-6-8-r67-S2.zip › Glinka et al alignments/212.aln]

>212SIM
tgaaaagtgaaaccggccagagcctagacaa-attggctggtggccaatgttaatgacat
tgtggagctcggagtgctcggccgatttgggattgatttgtaggccattgcataataatc
cgagccctgcacaattgaaatgcagccaagattgcagaatgcaattggccttggattgga
ttggattggattggatacgatgtgatgcgatgtgatggaatgggttggaatgggttggga
tgtgatggaaccgaggcgaaccgaaccgaac-----cgaaccgaaatgcagcgaatgaaa
atgc-----aacgaatgcgggactcgcagtcagcagtgcaattaaagccacgtcgcactg
ccattaagcatttaatcaggaaaatttgaatgcaacgactgaggttgttgttcacggcga
ttattagtcaggggtatatggggtctgggtctgacgcaaacgggcaattagcaattaaga
actcaacgaaacgaaccaaaatgccagacgaaatgcgaatgaaaagccgggccagtttcc
acaggaaaaacccaaatgtgtcattgcataagccagattttcatattccttttccgcacg
agcaaaattcaga-----------------------------------------attcaa
atttactgacctatctcattcgcaacctgaatctttcaaatcgttttcagattgcgctct
cact
>212ZBMEL131
tgaaa-gtgaa-ccggcaagagcctagacaaaattggctggtggccaatgttaatgacat
tgtggagctcgtagtgctcggccgatttgggattgatttgtaggccattgcataataatc
cgagccctgcacaattgaaatgcagccaagattgcagaattcaattg-ccttggattgga
ttggattggattggatacgatgtaa------------------------------tgtga
tgtgatggaaccgaggcgaaccgaaccgaaccaaaccgaaccgaaatacagcgaatgaaa
atgcaacgcaacgaatgcgggattcgcagtcagtagtgcaattaaagccacgtcgcactg
ccattaagcatttaataaggaaaatttgaatgcaacgactgaggttgttgttcacggcga
ttattagtctggggta--tggggtctgggtctgacgcaaacgggcaattagcaattaaga
actcaacgaaacgaacccaaatgccaagcgaaatgcgaatgaaaatccgggcgagtttcc
acaggaaaaactcaaatgtgtcattgcataagccagattttcgtattccttttccgcacg
agcaaaactcaaatttagcagtgtaatttttagatatgctatttacacgaacctattcaa
atttactgacctatctcatttgcaacttgaatctttcaaatcgttttcagattgcactgt
cact
