# Supplementary material for: Patterns of intron sequence evolution in Drosophila are dependent upon length and GC content
Source: Genome Biol. 2005 Jul 27;6(8):R67. doi: 10.1186/gb-2005-6-8-r67 (PMC1273634; doi:10.1186/gb-2005-6-8-r67)
Supplement: Additional File 2 — Alignments of the Glinka et al. [47] data [file gb-2005-6-8-r67-S2.zip › Glinka et al alignments/214.aln]

>214SIM
aggaaagaagtacaacatgtggatcaacaaaagtcgaattc--------gt-aaagtgat
atggccaacaggttcttgaaggatcatagttagaatatatctatctgaatttccttgtct
tgaaccctttaga--tactcatcaataacttgatattcgagatagtagattcccagttcc
caaaatc--------------ttgtgttttattttcctatgacttcgaatttttccagga
aactaataacaagtatacaatttctttacgtaatatattcataaactttattgagaagta
atgatattcaggtggaaaagatttctgataccaggg------------------------
-------------agagatcctacagatacatgacttgaactatcag-tatttcttgccc
tgctcccgttccatttcgaattaaccttgcaacaaatcaaactggaatgcgtgtgtacat
gaaatacccattcatttgcccatataacccatataaaaccacgatatacgaattgcgaat
tcgatggaatgctatttttgcgtttacaatattgttcaatttttcaatatggcgtcgatc
gaatgaatctctgagccgcacttac
>214ZBMEL131
aggaaagaagtaacacatgtggatcaaataaagtcaaattcaagtgcgtgtcatattaat
atggccaacaggtgcttgaaggatcatagatcgaatatatatatctgaatttccttgtct
tgaaccctttagatatacgcatcaataacttgatattcgaaataatagattccaagttcc
caaaatataagcaaggtataattgtgttttattttgctatgacttggaactttcccagga
aactaataacaaatatacaatttctttacgtaatatattcataaactttattgagaagca
atgatattcagctggaaaacatttctgatacaagggttttacgagttaatcgaatattta
gtgagtttcgctta-agatcctaaagatacaggacttgaactatctgttatttgttgtcc
tgctcgcg------------------------------atactggaatgcatgtgaacat
gaaataagcatt-----tcccatatagaccatataaaaccacgatatacgaattgcgaat
t-gatggaatgctatttttgcgtttacaatattgttcaatttttcaatatggcgtcgatc
gaatgaatctgtgagccgcacttac
