# Supplementary material for: Patterns of intron sequence evolution in Drosophila are dependent upon length and GC content
Source: Genome Biol. 2005 Jul 27;6(8):R67. doi: 10.1186/gb-2005-6-8-r67 (PMC1273634; doi:10.1186/gb-2005-6-8-r67)
Supplement: Additional File 2 — Alignments of the Glinka et al. [47] data [file gb-2005-6-8-r67-S2.zip › Glinka et al alignments/215.aln]

>215SIM
tactatgtatgtgtgtaaacatttatt-tatttctagtacaactatccaattgt-ttccc
ggtagatccatttcaattgggttttttaagtcatttgagttgtcggtttgttttgtttat
tttttttttctttaactgcaccgataaatgggcagaaatatttgccatttggtcacatac
aatctcaacttatttcgtcgctggtggccataagtcacgtttcagtttaatagtaaacac
gagtacgtacatacattcattaatgcgagtacacatccataagatacttttcacttatat
tcttttccgtttaaaaaggtacagtgtttagccgaattgtgttaccgattattatgcgat
a-------------atattataaagcattattaaacaatttgttgatagccttaaa----
-------------------------------caaataagcaatggatacatatttatgca
ccgaagtgcccgattaaatggagcggaaaatgtggcttacagagaaaattaaaaacaatt
atcccagtaggaatctggggggaacgggaaagtgttgggtaattaaatgccggccaga-t
cctcagatgcacaag
>215ZBMEL131
tactatgtatatgtgtaaacatttattctatttctagtacaactaaccaattgtttttcc
ggtatatccatttcaattggttttttta-----------------gttcgttttgtttat
tttttt-------cactgcaccgataaatgggcagaaatatttgccatttggtcacatac
aatctcaacttatttcgtcgctggtggccataagtcacgtttcagtttaatagtgaacac
gagtacgtacatacattcattaatgcgagtacacatccataagatacttttcgcttatat
tcttttccgtttaaaattgtacagtgtttagccgaattctgttaccgattaatgtacgat
atacgtatgtattaactttataaaacattttaaaacaatttattgaaagccttaaagagc
aactcaaagaaagatcaataatcagtgtaaacaaataagccatag---------------
--gaagagcccgattaaatggagcggaaaatgtggcttacagagaaaattaaaaacaatt
attccagtggga------ggggaacaaagaagtgttgggtaattaaatgccggccagaat
cctcagatgcacaag
