# Supplementary material for: Patterns of intron sequence evolution in Drosophila are dependent upon length and GC content
Source: Genome Biol. 2005 Jul 27;6(8):R67. doi: 10.1186/gb-2005-6-8-r67 (PMC1273634; doi:10.1186/gb-2005-6-8-r67)
Supplement: Additional File 2 — Alignments of the Glinka et al. [47] data [file gb-2005-6-8-r67-S2.zip › Glinka et al alignments/216_new.aln]

>216SIM
gtgagttagcgatcgattggattgttggcgccttctcgaatcctgaatataaatcggaac
cactctcacatccttctgtctgaaaccccccctcctcatctttcaaaaatcatccatttt
ctttctgaattttcgaatttcttcgaatttcatc---ttaactgcttctgccgttagact
tggattcgtttttctggaaatactcttcattgccctaaatggataccctaaattcctttg
cctgcaatctgaactctatctttaaatctttcctgatggtatatatataatatattctcc
atttctctgatgga-----------tcaacttttccaaagtatttcctctcggctatgaa
cttgtcattcatatactcttgtt-----------aacctaaac------------cattt
ataccacatcttttccttttacctttccctttcaactgcaatcttctgaagcttcaccct
gttctgttccactctaacccttccccttctgcttctgtaactcatccaacaacag
>216ZBMEL131
gtgagttagcgatcgattggattgatgatgccttctcgaatcctgaatataaaccggaaa
cactctcacatccttttgtctgaaac---cccgcctcatcttttaaaaatcaaccatttt
ctttttgaattttcaattttcttcaaatttcatcttgttaactgcttctgccgttagact
tgaattcgtttttctggaaatactcttcattgccataaatggataccctaaattcctttg
ccttcaatctgaactctatctttaaaccttttctgttagtttatatatcatatattttcc
atttctctaatggatctgaatatactcaacttttccaaaccttttc--------------
--tgtcattcattcactcttggttacactgaaaaaacctaaacttaaacctcacccaatt
ataccacatctgttccttttacctttccctttcaactgcaatcttctgaagcttcaccct
gttctgttccactctaacccttccccttctgcttctgtaactcatccaacaacag
