# Supplementary material for: Patterns of intron sequence evolution in Drosophila are dependent upon length and GC content
Source: Genome Biol. 2005 Jul 27;6(8):R67. doi: 10.1186/gb-2005-6-8-r67 (PMC1273634; doi:10.1186/gb-2005-6-8-r67)
Supplement: Additional File 2 — Alignments of the Glinka et al. [47] data [file gb-2005-6-8-r67-S2.zip › Glinka et al alignments/217_new.aln]

>217SIM
gtgcgtgtgtgtgcgtatatgtgtgctgtgcggcgtctgtgtgcgcgagtgtgtgtgtgg
gattgcaaaggaggatgggtgaaacgagagcagagcaaaaacaaaaacaaaaggaacctg
ctgcacatagtcggtgcatgcgagcgtgc----gtgtgtgtgtgtgcgtgctagcaaaac
aactgcaagaaatcagcaacagtagtaagaagaagagaagcagtatcagtgataaggagg
ctaaacaacaacaaaaacagcaatgataatgtgcacccttttgaaatgcaaacaaaacaa
a--gttgtagttgtgtaatcattcgttgtgaacacaccgcacacacacacac-------a
cacttgtgtaataatacattttaattctattatttttgatttaatttttgcctgttattc
aaatcgatctgtgtttttgcag
>217ZBMEL131
gtgcgtgtgtgtgcgtatatgtgtgctatgcggcgtctgtgtgcgcgagtgtgtgtgtgg
gattgcaaaggaggatgggagaaacgagagcagagcaaaaacaaaaacaaaaggaacctg
ctgcacatagtcggtgcatgcgagcgtgcttatgtgtgtgtgcgtgcgtgctagcaaaac
aactgcaagaaatcagcaacagtagtaagaagaagagaagctgtatcagtgataaggagg
ctaaacaacaacaaaaacagcaacgataatgtgcaccctttcgaaatgcaaacaaaacaa
agcgttgtagttgtgtaatcattcgttgtgaacacaccacacacacacacacacacacaa
cacttgtttaataatacattttaattctattatttttgatttaatttttgcctgttattc
aaatcgatctgtgtttttgcag
