# Supplementary material for: Patterns of intron sequence evolution in Drosophila are dependent upon length and GC content
Source: Genome Biol. 2005 Jul 27;6(8):R67. doi: 10.1186/gb-2005-6-8-r67 (PMC1273634; doi:10.1186/gb-2005-6-8-r67)
Supplement: Additional File 2 — Alignments of the Glinka et al. [47] data [file gb-2005-6-8-r67-S2.zip › Glinka et al alignments/221.aln]

>221SIM
tgtaagagaatttgggtaagaaatatttagattaataacgaatcgtaaatgaaagcagtg
gtagagatacccatttacaagtgtgagtagtgctaaacttgaacttgagtcacttaacta
cagcgaaaatttcttattacaatgcgcacgtggaagtgtgtcacctaaaattactagtat
gggagtatagataaagtccact-ttttttaagaagcaaaatcttatacattct----acg
ttattttaaggtcatatttacattacaaatatttagttataactgtgattatgacccgta
ataaaaactaatcaa-ttgcaatgtacacgtctaaagcatat----------------aa
atgaactgtaggatttatggccactgtatactttatgatccagatatttcacgtaagcat
aaatgggttttagagtcgaaggacgagcatgtctaacttac
>221ZBMEL131
tgtaagagaatttgggtaagaaatatttagattaataacgaatcgtaaatgaaagcagtg
gtagagatacctatctacaagt-tgagtagtgataaacttgaatttgaggcgcttaacta
cagcaaaaatttcttattataatgcgcacgtggaagtgtgtcagctaaaattacaagtat
gggagtatagataaagtcccctattttttaagaagtaaaatcttatacattctttttacg
ttattttaaggtcatatttactttacaaatattttgttataaatgtga------------
-----------tcaatttgaaatgtacacgtctaaagcataaaaacttggtattacgaaa
atcaacagtaaaatttatgaccactgtatactttatgatcaagatatctcaagtaagcat
aaatgggttttagagtcgaaggacgagcatgtctaacttac
