# Supplementary material for: Patterns of intron sequence evolution in Drosophila are dependent upon length and GC content
Source: Genome Biol. 2005 Jul 27;6(8):R67. doi: 10.1186/gb-2005-6-8-r67 (PMC1273634; doi:10.1186/gb-2005-6-8-r67)
Supplement: Additional File 2 — Alignments of the Glinka et al. [47] data [file gb-2005-6-8-r67-S2.zip › Glinka et al alignments/224.aln]

>224SIM
ctagttatccggggaacacaacaaaagttagatgcttagttggtta--gtacctcagctc
ggggaacttgttccgcaacaaagatcatatctatagtcgag--tgtacagactatgattc
acccagcactctcatttcaa-ctgctattcgtgaaatgtgaataccgggcattaacagtg
tagataatcgtttaaattgggtaatatcggacatattttgagtctcaga--ctggtttat
ttcatgcgaggaaaaaagtaaagaaaaattaagtactcggcattgcattttaccc--aat
ccttcggcattttccggtc-gttagat----aggacttaagctcaacttgtgcacaaagc
cgctcgggagcgatgtcaaccaacgagtatgaatcaaatacgaccaaataataatcgttt
aatatagaaagacagcccagattggcttaaatttctcctgctcgaatgacagaaatcgag
tgaaatcaaagtgaaatcataggataagaacataaaatctgatttt-gagtggttggtgg
ggtaaat------------gtggcatgtgttgtttgtgatgctgattatattaaacagat
aattac
>224ZBMEL131
ctagttatccggggaacacaacaaaagttagttgcttagttggttagtgtaccttaactc
ggggaacttgttccgaaacaaagatcacatctatagtcgagtgtgtacggactatgattc
acccagcactcacatttcaatttgctattcgtgaaatgtgaataccgggcattaacagtg
tagataatcgtttaaatcgggttatatcggacataatttgaatctcagactctggtttat
ttcatgcgaggaaaaaagtaaagaaaaattaagtactcgtcattgcattttacccccaat
cctttggcattttccggtttgttagatcttaaggacttaagctcaacttgtgcacaaagc
cgctcgggagcgatgtcaaccaacgagtatgaatcaaatacgaccaaataataatcgttt
aatatagaaagacagccgagattggcttaaatttctcctgctcgaatgacagaaatcgag
ggaaatcaaagtgaaatcataggataagaacataaaatctaattttggagtgtttggtgg
gggaaatggcatgtggcatgtggcatgtggtgttggtg------attatattaaacagat
aattac
