# Supplementary material for: Patterns of intron sequence evolution in Drosophila are dependent upon length and GC content
Source: Genome Biol. 2005 Jul 27;6(8):R67. doi: 10.1186/gb-2005-6-8-r67 (PMC1273634; doi:10.1186/gb-2005-6-8-r67)
Supplement: Additional File 2 — Alignments of the Glinka et al. [47] data [file gb-2005-6-8-r67-S2.zip › Glinka et al alignments/231.aln]

>231SIM
gtgagttcagct--ccaaaaagggttcagttcaggctggaaacatatgcctatcttaat-
---aaacctaa--------------cttaaatcagtattgaaagat--------------
-----------gactttttaagca-------tataaggcaaattacacagtactcaagta
ctcattatcaaatgtttcaaatcatattcaaa-tgtcctcaattaattagattttcagaa
aaaagtataccttaactagctatttaacttgtaaccgcagatttcatttgaaataaagaa
ggaaaaattgcccaactaggcaaggaaatagaaacagtgggaaattgcagcaaatccctt
aagctttaagtcccaagctttttagtacaactctgtaagcttgctatgtttttcgaaatg
aggaaagcttttcgtcctgtggcaaagtaaacctttaacagaattttcgccttacttaca
tttatgttagtgcttaaagcttaggacaagttttaaaagct-catttaccatatacaaaa
tattaactacattctattttattttctgctatttcttacag
>231ZBMEL131
gtgagttgagctctcaaaaaatggttcagtttaggctggaaatagatgcttacctcaatg
ctcacacataaaaagccatatgacttttgaatcagttatgaaagatgtccaaggatttaa
agccgaaagctgactttttaagcaaattccttatgagccaaattacagaatttt-agata
tacat----aaatgttgcaaatcacattcaaattattttgaattaattagattttcagac
atcatttg---------attgatttgatttgtaacagcagatttaatttgaaatatagaa
agaaaaattgcccaactgagcgaggaaatagaaaaactgggaaattgcagcaaatccttt
aagctttaagtcccaagctttttggaacaactccgtgagcttgcaatgtttttcgaaatg
acaaaagcttttcgtcctgtggaaaagctatcctttaacagaattttcgccttacttaca
tttatgtcagtgcttaaagcttgggacaagtttcaaaagcttcctttaccatatagaaaa
tattaactagattattatttttt---tgctttttcttacag
