# Supplementary material for: Patterns of intron sequence evolution in Drosophila are dependent upon length and GC content
Source: Genome Biol. 2005 Jul 27;6(8):R67. doi: 10.1186/gb-2005-6-8-r67 (PMC1273634; doi:10.1186/gb-2005-6-8-r67)
Supplement: Additional File 2 — Alignments of the Glinka et al. [47] data [file gb-2005-6-8-r67-S2.zip › Glinka et al alignments/241.aln]

>241SIM
ggcaagcatttaactgccccacaacacagcgccacacaaagcaatgttttcctttatata
ttcagctctgttttcgaaagtgattt-gaactacattttatgcggcaatccgaagcggac
aaaatgaaaccaagccgcagcgaacccataacccaaaacctaatacctaataccaataga
tactatataagatacaatatactatagcgcgttgcttaattgatcgatcgcagctcgttt
accgttggccggctgatataattgccggccgcaagtcgattttataacttcgactca---
-----------gaaatcaattagccatacatacatatatggatatatatatatataaacc
ataacccaaaaaccgtgtcaatcaaagtgaaagaagtcatcgcaagtcatcgattatctc
acagatacagattttcacgattgcagccgaacataacacataattgctattaaattgttc
gcaattagtaagtcaattgattgtaccacggatacctccgatatcgaattgattcgatgt
cattggctgtaattttgccgcgacttactgatccacgatcgccgattagccgaaattgat
ttt
>241ZBMEL131
ggcaagcatttaactgccccac-----------acacaatgcaatgttttcctttatata
ttcagctctgttttcgaaagtgattttgaactatattttatgcggcaatccgaagcgaac
aaaatgaaaccaagccaaagcaaagccataacccaaaacctaatacc-accaccaataga
tagcaaata-------ttttactatagcgcgttgcttaattgatcgatcgcagctcgttt
accgttggccggctgatataattgccggccgcaagtcgattttataacttcgactcaact
tgacgtggtcagaaatcaattagccatatagccgt----------------atataagcc
ataacccaaaaaccgtgtcaatcaaagtgaaagaagtcatcgcaagtcatcgattatctc
acagatacagattttcccgattgcagacgaacataacacataattgctattaaattgttc
gcaattagtaagtcaattgattgtaccacagatacctacgatatcgaattgattcgatgt
cattggctgtaattttgccgcgacttactgatccacgatcgtcgattagacgaaattgat
ttt
