# Supplementary material for: Patterns of intron sequence evolution in Drosophila are dependent upon length and GC content
Source: Genome Biol. 2005 Jul 27;6(8):R67. doi: 10.1186/gb-2005-6-8-r67 (PMC1273634; doi:10.1186/gb-2005-6-8-r67)
Supplement: Additional File 2 — Alignments of the Glinka et al. [47] data [file gb-2005-6-8-r67-S2.zip › Glinka et al alignments/248.aln]

>248SIM
cgtgtgtgtttcggtgtgtggagaaaggtgatatattattggaaacttcatcaatttcat
gttgctatacagtagcttaaatgta-------------agttttatattatttgaaaatg
gta--caaaaaatattcaaaatcaaagtgtttgaatgaagacaattcctttaagactcat
ttattgataaatagaatatttggctgcatttataaattacgtgcctcagagattttttat
taaatttagtggattttgttcgttaaatatataaaataccgtgctctagtgtttacatta
tatcagcaggcgggtcttcaagttctgcccactgttctgttggccaaaaagtttctctgc
attgtgtcgacagacagtttttggcagcaatttcacctctgcctctttgcgcgtgtgtgt
gtgtgtgtgtgtgtttttgcgtttttt---------------gggggtggttg-----gg
cggcgcatcagctgttcggcagttccgtgtttggcagccgaatcgcttgtttacaaagct
tcttggggcttcattctggcattttcattttcatttttttaccacatattttggctcttt
gcggctgccaaaaacagaaaagtg----cacacacacacacccacatacacacagcgttt
aattcgaatcgtgtaatttattatttgcatgtcctgtgcgccaaaagagagcgaca
>248ZBMEL131
cgtgtgtgtttcggtgtgtgaagaaaggtgatatattattggaaacttaatcaatttcat
gttgtaaaacagtgtcttaaatgtactagttacaattcagttttatattatttgaatatg
ctaaaaaaaaaatatccaaaa-caaagtgtttgaatgaatgcaattccttttagactcat
ttatagatagatcgcatagttggctgcatttattaattgtgtgcctcagagatttttgat
tgaatttagttgattttgttcgatataaa-ataaaataccatgctctagtgtttacatta
tatcag------------caaattctgcccactgttctgttggccaaaaagtttctctgc
attgtgtcgacagacagtttttggcagcaatttcacctctgcctcttt--------gtgt
gtgtgtgtgtgtgtttttgcgtttgatggtgggcattttgcagggggtggttgcaggggg
cggcggatcagctgttcggcagttccgtgtttggcagccgaattgcttgtttacaaagct
tcttggggc-----------attttcattttcat-tttttgccatattttttggctctct
gcggctgccaaaaacagaaaagtgcacacacacacacacacccacatacatccagtgctt
aattcgaatcgtgtaatttattatttgcatgtcctgtgcgccaaaagagagcgaca
