# Supplementary material for: Patterns of intron sequence evolution in Drosophila are dependent upon length and GC content
Source: Genome Biol. 2005 Jul 27;6(8):R67. doi: 10.1186/gb-2005-6-8-r67 (PMC1273634; doi:10.1186/gb-2005-6-8-r67)
Supplement: Additional File 2 — Alignments of the Glinka et al. [47] data [file gb-2005-6-8-r67-S2.zip › Glinka et al alignments/273.aln]

>273SIM
ctaaggaggatgttgaagg-tgtttcaaatagattaactaggattgtaatcat--aatta
agaggcatgggttaagttagct----tagcgagttggtcagttgcggcgtcttaa-aggg
ttaattgaac-aacagcattaagtacaacagcgagaacaaaaattcaacgataacaataa
caattattaaaagttaaaatgcttgtcgttataaacaatcaattatcagcagttggaaag
ttataaacgat-caga------tgatcatattatgatctattctgtacagattaaattta
atatttaatgatattgacaattattctatatatttgcaacacttttattcgaaagtaaat
gtctcggagtg-attaatccctttatccaaacgat-actgccat-----ctggt------
-------------------tgatgatgatgatacgtac
>273ZBMEL131
ctaa---gaatgttgaaggattttgaaaatatattaactaagattgtaatcattaaatta
agaggcatgggttaagttagctggctgagcgatttggtcagttgcggcgtcttaaaaggg
ttaattgaacaaacagcattaagaacaacagcgagaacaacaattcaacgataacaataa
caattaataaaagttaaaatagttgtcgtaataaaca-------atcagcaattggaaag
ttataaacgtttcaaagtactatgatcatattatgatctattccatacagattaa-----
------aataatattgacaattattctatatattttcaatatttttattcgaaatgaaat
ttttcgaagtgtattaatccctttatct------tgactgacttgagttctgatttctga
tgggctctggttgggttgatgatgatgatgatacgtac
