# Supplementary material for: Patterns of intron sequence evolution in Drosophila are dependent upon length and GC content
Source: Genome Biol. 2005 Jul 27;6(8):R67. doi: 10.1186/gb-2005-6-8-r67 (PMC1273634; doi:10.1186/gb-2005-6-8-r67)
Supplement: Additional File 2 — Alignments of the Glinka et al. [47] data [file gb-2005-6-8-r67-S2.zip › Glinka et al alignments/279.aln]

>279SIM
gtgaattcagaagctgttgcaaaacttttgaaattatgtg-ttaacctgtttgaaattcc
taaaattcaaagcgaagcccgacaattcgacagttactgaagtttactgtttgctttcac
gaatgttaatgtttgctatcgtcaacacatccagtggatt--------------------
----------agctcttgcaactacaaattacaaaactattacatttaagattatttaat
tgttaacttggtccttaagaaaacattttatacgttccaaaatctgaatggcatttgata
aaatgcatattatcatttgattgtcgtgattatgcttattaagtagccagagttgccatc
ataatgcatgtagcaagtgacgcacaccctcctctatctatctcgctctcgctcgctcac
acacccattgccacatgcatcagtagagttgtctcgctctagagttgtctcctctcaatc
ttctcttggttaaatcggtgatgtgaaaagctcacactctttctctgtctttaaatcaac
ttctctctctctctct----atctatttctccctctttctttctct----ctctactcta
tctttatctctcccttt------------ctctctctcttctgcctgtcttctctttctg
tttgtgcttcatccacag
>279ZBMEL131
gtgaattcagaagctgttgcaaaacttttgaaattatctgcttcatcggtttga--ttcc
taaaattcaaagcgaagttcgacaatttgacagttactgaagtttactgtttgcttccat
atgtgttaatgtttgctatcgtcaacacatccaggggattaccttaaaatgtcaacctac
gtttgagaaaagctcttgcaactacaatttacaaaactaatacatttaaaattatttaat
tgttaacttgctccttaagaaaacattttatacgttccaaaatctgaatggcatttaata
aa-tgcatattatcatttga---------ttatacttattaagtagccagagttgccatc
ataatgcatgtagcaagtgacgcacaccctcctctatctatctcgctctcgctcgctcac
acacccattgccacatgcatcagtagagttgtctcgctctagagttgtctcctctcaatc
ttctcttggttaaatcggtgatgtgaaaagctcacactctttctctgtctttaaatcaac
ttctctctctctctctctctatctatttctccctctttctttctctctctctctactcta
tctttatctctccctttctctctctctctctctctctcttctgcctgtcttctctttctg
tttgtgcttcatccacag
