# Supplementary material for: Patterns of intron sequence evolution in Drosophila are dependent upon length and GC content
Source: Genome Biol. 2005 Jul 27;6(8):R67. doi: 10.1186/gb-2005-6-8-r67 (PMC1273634; doi:10.1186/gb-2005-6-8-r67)
Supplement: Additional File 2 — Alignments of the Glinka et al. [47] data [file gb-2005-6-8-r67-S2.zip › Glinka et al alignments/282_new.aln]

>282SIM
ct-aatataatgaaaatcata-gattaccgacggtttt-taaatac---------gactt
aataaattggctgtatatggtagatactttaaatctcatttccttacatctttgggaaaa
caaaggagaaattcaatgataggaatttacatccaaat-------tagttaaactattat
cttaacatctg------------------------attctgtacaacaataaagtgcaaa
ctaaagccttcaaatcatgtgtatttaggtctagtaacaagtatttcttgaatttttgtg
tagggccgaagaagccaagtaaatcaagagaaaccgcagtttgtacagtgaagactcgga
gcgcaagtcgcttctagtctcagccagataaatgctccaaagcggatacatcgttggcag
atcgagataagcccggttatct---------ttgatggagactaaaatgtgatatgcctg
ccctaatcc-ggc
>282ZBMEL131
ctggatacaatgaaaatcatatgattatcgactgttttatatatacattttgtatgactt
aataaattggccgtatatggtaaatactttaaatcttattcatttacatatttgggaaaa
caaaggcgaaattcaatgataggaattcacatccaaatcttgcaattgttaaacttctat
cttaacctcaggcatttggcctatctatagtaaatattctgtacaagaataaagtgcaaa
cttaagcctccaaatcatacgtatttagatctactaactagtatttcttgaatttttgtg
tagggccgaagaagccaagtaaatcaagagaaaccgcagtttgcacagtgaagactcggc
gcggcagccgcttctagtctcaaccagataaatgctccaaagcggatatatcgttggcag
atcgagataagcccggttatctttctgactcttgatggagagtaaaatgtgatatgcctg
ccctaatcccggc
