# Supplementary material for: Patterns of intron sequence evolution in Drosophila are dependent upon length and GC content
Source: Genome Biol. 2005 Jul 27;6(8):R67. doi: 10.1186/gb-2005-6-8-r67 (PMC1273634; doi:10.1186/gb-2005-6-8-r67)
Supplement: Additional File 2 — Alignments of the Glinka et al. [47] data [file gb-2005-6-8-r67-S2.zip › Glinka et al alignments/299.aln]

>299SIM
gtatgcacgttcacc-------ctatgacactctcaatcaacgtgctataacattgattg
tggggggcagtatccttgtaaatggtgacagaatgctttgttagaaatttagttttcaac
gtttccgaaatggaagatgaagtgcgttaagactggtcaccgcttggtggcttggtggtg
gacatttttaacctcttataatttgtattttttatgtgaatattgtctttgtcattgaaa
gatataaaattaggacgatctggaccgctaaacgtacgatttttcagtccttctgcaggt
actatcatgttttctgttgcttttgctttgcgttctttggataattaattagaacacgcc
actcttttgcat--gttttactttcaatcattcttgaatcactcgaatcgaacacgattg
ctg---accttccataggcgcgccgagcatccttc---atgtgaaggatacgtaggtaca
aaatccagcttagctaacaaaattgaagatgattacttcttgatgaggtgaagaagttgt
ttacgagcgttgcatctactgacccaaaaactgtctttgatt---------agggctttc
atggatacgtattgattttcgcatgt
>299ZBMEL131
gtatgcacgttccccccacccccaatgacattctcaatcaacttgcta-----ttgat--
tgaagggcagtaaccttgtaaatggtgacagaatgttttgttagaaatttagttttcaac
gttttcgaaatggaagaagaagtgcgttaagactggtcaccgcttggtggcttggtggtg
gtcattttgaaacttttataatttgtattttttatgtgaatattgtctttgtcattgaaa
gatataaaattaggacgatctggaccgctaaacgtacgatttttcagtccttctacaggt
actatcatgttttctgttgcttttgctttgcgttctttggataattaattagaacacgcc
actcttttgcatgtgttatactttcaatcattcttgaatcactcgaatcgaacacgattg
ctgctgaccttccataggcgcgtcgagcatccttctttatatgaaggatacgtaggtaca
atatccagcttagctaacaaaattgatgatgattacttctcgatgaggtaaagaagttgt
ttacgagcgttgcatctactgacccaaaaactgt-ttcgtttttttaaactggagatttc
atggatacgtattgattttcgcatgt
