# Supplementary material for: Patterns of intron sequence evolution in Drosophila are dependent upon length and GC content
Source: Genome Biol. 2005 Jul 27;6(8):R67. doi: 10.1186/gb-2005-6-8-r67 (PMC1273634; doi:10.1186/gb-2005-6-8-r67)
Supplement: Additional File 2 — Alignments of the Glinka et al. [47] data [file gb-2005-6-8-r67-S2.zip › Glinka et al alignments/312.aln]

>312SIM
gtgtgtagtaacagtgttgtgttcgtgttttggtgtgtgattttatgagcacagtacaac
atacagttgacaattatgaaatatggtacataaaacatagaaagagataaaaagagagta
gacgttaggtgcgatattggttgtcagccgcccagaaagaccaaaaaatacccc-agttt
cttgtcaattctgttacgtaattg--cattgacgacccaaccttttgacgttactgtact
tttgatagtgtttcaaacatga-tttacttttggtagcctttgaaatacccagcccttat
ttttaccgtgactgtacttttagtagtgttggaaccacctcaa-cttttgacatgactgt
actttcggtggtagtgatacgaacaaaaaacatagtttatgatgtaaacataaaacaata
gatagata-gatacagaagaagagagacacgtagacgtgaatgtttcagcggacgcttac
attttgtgcgctgagtgaatctttcctgtctttcttgccaggtcttttctaaggtttccg
catagaccgtattatagccctaaatgtgcgtaatattgatacagttttacaaaaaggcaa
cccaaaaaaatacccaagtatagttagctttagagaggaaacccgaatacttac
>312ZBMEL131
gtgtgtagtaacagtgttgtgttcgtgttttggtgtgtgattttatgagcacagtacaac
atacagttgacaattatgaaatatggtacataaaacatagaaagagataaaaagagagta
gacgttaggtgcgttattggttgccagccgcccagaaagaccaaaaaatacccctagtta
cttgtcaaatctatcacgtaattgaccattaacgacccaaccttttgacgttactgtact
tttgattgtgtttcaaacatgactctacttttggt----------------agcccttac
tttttccgtgactgtacttttagtagtgttggaaccatctcaaccttttgacatgactgt
actttcggtggcagtgatacgaacaaaaaacatagtttatgatgtaaacataaaacaata
gatagataggatacagaagaagagagacacgtagacgtgaatgcttcagcggacgcttac
attttgtgcgctgagtgaatctttcctgtctttcttgccaggtcttttctaaggtttccg
catagaccgtattatagccctaaatgtgcgtaatattgatacagttttacaaagaggcaa
cccaaaaaaatacccaagtatagttagctttagtgaggaaacccgaatacttac
