# Supplementary material for: Patterns of intron sequence evolution in Drosophila are dependent upon length and GC content
Source: Genome Biol. 2005 Jul 27;6(8):R67. doi: 10.1186/gb-2005-6-8-r67 (PMC1273634; doi:10.1186/gb-2005-6-8-r67)
Supplement: Additional File 2 — Alignments of the Glinka et al. [47] data [file gb-2005-6-8-r67-S2.zip › Glinka et al alignments/331.aln]

>331SIM
aacagccaactcgagtctatatttaaactaataaaaaggcaagccgcaaagtggagcgac
agagaggcagat-gttggatatagcagccggtttcgaccggacataagtcgtcctcgcgc
tttcgca--gtccgcttaccgattacaaatttatgacgcattccgtggacgcaatgccgg
aatgaggttatgttgcagttaactaaccgtta-----------ggctagct---------
--------gggaacatttt-ctatgtgcg-ttaagaaaacggaacattttcggacttcgg
ttagcagttccattgattagtaattacacatcagggagcagcttggattaattacttaac
tggaaagccaacttacagttaaga--ccaatagaaataggattgaaagtgttattgggaa
attgaggattttctaggtt----atattacaagccaaggtgttttgaataaacaagagag
cgcttaaagcgaagactttggatatcaatttttcaccgtgtatattcaaattagaatcag
gacagtatcgggtacttaggtacagaacgtttagataca--taacgattcaaattggaag

>331ZBMEL131
aacagccaactcgagtctatatttaaactaataaaaaggcaagccgcaaagtggagcgac
agagaggcagatggttggatataccagccggtttcgaccggacataagtcgtcctcgcgc
tttcgcagagtccgcttaccgattacaaatttatgacgcattccgtggacgcaatggcgg
aatgaggttaggttgcggttaactaaccgttaggttatggtttggctagctagggcttat
attgcctagggaatattttaccgggagagattaagcaaacggaacattttcggacttagg
ttagtagttccaataattagtaatcacacatcatgga---gcttggatttattgtttaac
tggaaggctaacttacagttaagatccccatagaaataggattggaagggttattgggaa
attggagatttgctaggttacatatattacaagccaaggtggtttgaataaacaagtgag
catttaa-gcaaagactttcgatatcaatttttcaccgtgtatattcaaaatagaatcag
gacagtatcgggtacttaggtacagaacgtttagatacacgtaacgattccaattgcaag
