# Supplementary material for: Patterns of intron sequence evolution in Drosophila are dependent upon length and GC content
Source: Genome Biol. 2005 Jul 27;6(8):R67. doi: 10.1186/gb-2005-6-8-r67 (PMC1273634; doi:10.1186/gb-2005-6-8-r67)
Supplement: Additional File 2 — Alignments of the Glinka et al. [47] data [file gb-2005-6-8-r67-S2.zip › Glinka et al alignments/333.aln]

>333SIM
gaacatttcatttaacaatacttttgcaatgtgaaatttgaactgtgctcatttttattt
cttgtaaat-gttggcgttttttagttgctagatttttatggaaaagcgcagcgagcaca
gctcatctttttgcggcgcaattggtgttaaaaataaacgcctt-gtttcgtctgacttt
cttttcgcaaattccaaaaaaaacagcgacacacagacacggacgggaacgaacgctgga
agtgtggaagtggcttat-ctgtttccactgcagcactagcggcagaggggtgcgggttc
ggagggtatggggcataccaatggaagtggaggagcagcagcaggtgcgttgcctccgcc
ttagcctcagccccatggatccacccacttgggccgcccactgtggctggcccactgttt
tgttgacccctgaatgcgcatttggccttgccagcttgtccattgaaatgggatcgtagt
atatataattgtttagct------atatgtttaaatggtatttctgcacacatgtgcaca
cattttggcgactgcagacaggtgtgggcggtgaacaattttcgatttcatttgaccatt
gcacagcact
>333ZBMEL131
gaacatttcatttaacaatacttttgcaatgtgaaatttgaactgtgctcattttttttt
----taatttgttggcg-ttattagttgctagatttttatggaaaagcgcaacgagcaca
gctcatctttttgcggcgcaattggtgttaaaaataaacgcctttgcttcgtctgacttt
cttttcgcaaattccaa-aaaaacagcggcacacagacacgga----aaagaacactgga
agtgtg-----------tgctgtttccactgcagca-----gagaggggggttcgggttc
ggtgaggaatgggcataccaatgaaagtggaggagcagcagcaggtgcgttgcctttgcc
tcagtctcagccccatggatccacccacttgggccgcccactgtggacggaccactgttt
tgttgacccctgaatgcgcatttggccttgtcagcttgtccattgaaatgggatcgt-gt
atatataattgttttgctatatacatatgtatgaatggtatttctgcacacatgtgcaca
cattttggcgactgcagacaggtgtgggcggtgaacaattttcgatttcatttgaccatt
gcacagcact
