# Supplementary material for: Patterns of intron sequence evolution in Drosophila are dependent upon length and GC content
Source: Genome Biol. 2005 Jul 27;6(8):R67. doi: 10.1186/gb-2005-6-8-r67 (PMC1273634; doi:10.1186/gb-2005-6-8-r67)
Supplement: Additional File 2 — Alignments of the Glinka et al. [47] data [file gb-2005-6-8-r67-S2.zip › Glinka et al alignments/370_new.aln]

>370SIM
gtgggtgcagtgcctcactggggccaggcggtgcagcggctgcgttgtcgtggccagt--
gtttcaaggatttttgtgctatttaacttggtt---------tttaatcttcagtactag
ctcagtcaagctcatttatgcagtgcggcgaactctgtatctatactcccagatgcactc
gcctaaaaacgcagctaggttatttttatatcttttacccatacatcaaaagggtacaag
acttgtaggaaagtatgtggaagtagaaggactctataaagtgtatatatacatcactaa
ctat--atacatatcatatagattctagagattttcttatgttcaatggttttctacatc
ttagctaggcaaatacgcaagcaacatctcttgaacatagtctaataaccagatattaag
aatcaattacatgttgaaagttatcttttaggattttcgattttttagtcagcttaaatc
ttcgattaaacacaatatgtacacaatatgtggctgcaccgccttgaatgatatttatta
cttagctattccctctaaccaatcccaaaaatgcactccag
>370ZBMEL131
gtgggtgcagtgcctcattggcgccaggcggtgcagcggctttaat-------caagaaa
ggatcaaggatttttgt-ctttttaacttggctattttggtatttaatcctcagtatt--
----ctcaagctcatttatgcagtgcggcgaactctgtatctatactcgcagatgcactc
gcctaaaaacgcagctaggttatttttatatctgtcacccatacagcaaaaaggtacacg
acttgcagaaaagtatgttcaagaagaaggactctttaaaatgcatatatacatcactaa
ctatgaatatatatcatatagattctatagaatttgctatgttcaatgattttctgcatc
ttagctaggcaaatacacaagcaacgtctttagaacattgtctaataaccagatattaag
----------------aaagttatcttttagaatttgtgattttatagtcagctta----
------------------------aatatgtggctgcaccgccttgaatgatatttatta
cttagcttttcccactcaccaatcccaaaaattcactccag
