# Supplementary material for: Patterns of intron sequence evolution in Drosophila are dependent upon length and GC content
Source: Genome Biol. 2005 Jul 27;6(8):R67. doi: 10.1186/gb-2005-6-8-r67 (PMC1273634; doi:10.1186/gb-2005-6-8-r67)
Supplement: Additional File 2 — Alignments of the Glinka et al. [47] data [file gb-2005-6-8-r67-S2.zip › Glinka et al alignments/374_new.aln]

>374SIM
ctgtaaagagggaggtatgtcatcctcattagagcgcatccccaaccatccaaccatcca
tcc------------atccatgcatccatctatccagccaaccaactatctattccgcac
agctgtctgtctttctatctgtctggcagacagcttatgggaccactgattgatgacagc
ttattatcaataaagcggggaactgggg-gaataccctgacaggtcggacatttagtgac
aggagcagaaatgtagcatacccactacgggggataataatgtattacaagtacctgtgt
actagtcaagctaattaaattcgcaatgggcgaacttcaactgttttaggaacgttgaat
ttaactaactgcaatgaatgcaagaaacttcatttc-ttttcagaatttcttccagacaa
tttcaactcgaaatgggtataccccagaataccatat--acatatggttgcttggaactg
gccacctcattgcgttgtctctcattcaatcagcagaagagtgaagacaagagaaagctg
aactcac
>374ZBMEL131
ctgtaaagagggaggtatgtcatcctcattagagcacatccccaaccatccaaccatcca
tccatccatccatctatccatgcatctatctatccagccatccaactatctattccgcac
agctgtctgtctttctatctgtctggcagacagcttatgggaccactgattgatgacagc
ttattatcaataaagcggggaactggggaaaataccctgacaggtcggacatttagtgac
aggagcagaaatgtaacatacccactacaggggataataatgtattacaaatacctgtgt
actagtcaagctaattaaattcgcaatgggtgaacttcaactgtttgaggaacgttgaat
gtaactaacttcaatggatgctagaaacttcgtttcttttttagaatttcttccacacaa
tttcaactcgaaatggatataccccagaataccatatgaatatatggtcgcttgtaactg
g-----tcattccgttgtctctcattcaatcagcagaagactgaagaaaagagaaagctg
aactcac
