# Supplementary material for: Patterns of intron sequence evolution in Drosophila are dependent upon length and GC content
Source: Genome Biol. 2005 Jul 27;6(8):R67. doi: 10.1186/gb-2005-6-8-r67 (PMC1273634; doi:10.1186/gb-2005-6-8-r67)
Supplement: Additional File 2 — Alignments of the Glinka et al. [47] data [file gb-2005-6-8-r67-S2.zip › Glinka et al alignments/375.aln]

>375SIM
gccgagcgagacggaatgcgtgtcttacttagca-aaatgcgcccccaattaaattcaat
attaaattgagcaaaacgcaattaactccaaaaggcgcgcacaccgagcagacg--gcag
atgagatgagatgatgacgatgccaccgatggccacaacttggaagcgagccaggtccat
gggccagagcatccccttctctatctccgccatcatcgccctcctcgggccaagtctggt
accccattctcacc-ccatccccatctaaaatcccctttcccacaatcatttcataggca
cagaggcagtcgcacagcagcggtggtgattatagcaccgatttgcaaataatcatttag
ggtagaacgtctttaagtacaaacttaaaagtatgttataccatttaaaacattaatcat
atatggattataaattgcagtgaaaatatgagaaat--------------------ttag
atgttaagctgtcaatggcaacgatgaccagcattca-------taatgctataaatgtg
gcccccattgtgtatctatcgtaggtataacacgtatacgacgcgttcgccccacagact
gtgatttgcggcacagatacagtgcgctgcagataaggaggcaaat
>375ZBMEL131
gccgagcgagacggaatgcgtgtcttacctagcaaaaatgcgcccccaattaaattcaat
attaaattgagcaaaacgcaattaactccaaaaagcgcgcacaccgagcagacggggcag
atgagatgagatgatgacgatgccaccgatggccacaacttggaagcgagccaggtccat
gggccagagcatccccatctctatctccgccatcaacgccctcctcgggccaagtctggt
cccccattctcacccccatccccatctaaaatcccctttcccacaatcatttcataggca
cagaggcagtcgcacagcagcggtgctgataatagcctcgattttcaaataatcatttag
gctagaacgtctttaagtaccaactaaaaaggataatatagtatttaaaacattattcat
ttactgcttgtaaattgcagtgaaaa-atgtaaaatacagattaaaagcagtatttttag
a------------aatggtaataacgatcagcattcagagttggtaatcctacaaatgtg
accccaattgtgtatctatcgtaggtataacacgtatacgacgcgttcgccccacagact
gtgatatgcggcacagatacagtgcgctgcagataaggaggcaaat
