# Supplementary material for: Patterns of intron sequence evolution in Drosophila are dependent upon length and GC content
Source: Genome Biol. 2005 Jul 27;6(8):R67. doi: 10.1186/gb-2005-6-8-r67 (PMC1273634; doi:10.1186/gb-2005-6-8-r67)
Supplement: Additional File 2 — Alignments of the Glinka et al. [47] data [file gb-2005-6-8-r67-S2.zip › Glinka et al alignments/379.aln]

>379SIM
ctaaaagtaagatataagtgcggaagacagggcagtccgccggagaaa-aaaaaacagaa
caaaaaggcatacaacaaattagaatttaataaacaaatataaaacttaaaagtaaacca
aaaaaaaaggtttaataag--aagcgtaagttcggcaatggaccgaaattcgaaaatccc
tcaggatttca-------ttgtgttttaagttcagcaatgtgagttttaaaaactatgtc
cactt-cagtctggtaaaaaatatcagcatttagatcaaaataaatgtaattttttatct
aactcttactgacatttttcacaa--tagtatatgatttaaaatattgcaaattttttga
agttt-cttgatgcaaaataaatgagatcatctcagaaatttgaaatagatttctgtaac
tttttgatggatattttgcaagtagtatttctaaaatgtttaaaacatattgattcaaaa
tcgaatggagtttctgggtcaccagcattcgactttcggtgggaagaggtttctgtgacc
tggttcttcttggttcttaagcagttttccttgaagggaac-gcttgaactttac
>379ZBMEL131
ctaaaagaaagataaaagttcggaagacaggccagtccgccggaaaaagaaaaaacaaaa
caaaaaggcatacaacaaattagaatttaataaacgaatataaaacttaaaagtaaacca
aaaaacaag-tttaataagaaaagcgtaagttcggcaaaagaccgaaattcgaaaatttc
tcaggatttcaggtatatttg-cttataag-----catcgtgagttttaaaaactatgtc
aacttgcagtttggtaaaaaatattagcctttagatcaaaa----cctaatatttcatct
aactcttactgttatttatcacaaagtaatatatgatttaaaagattgcaaattctctgg
agttttcttaatgcaaaataaaagagatcatctcagaaatttgaaatagttttctgcaac
tttctgttgaatattttgaaagtaatatttctaaattctttataacatatagattcaaaa
tcgaatggagtttctgggtcaccagcattcgactttcggtggaaagaggtttctgtgacc
tgg---ttcttggttcttaagcagtattccttgaagggaaccccatgaactttac
