# Supplementary material for: Patterns of intron sequence evolution in Drosophila are dependent upon length and GC content
Source: Genome Biol. 2005 Jul 27;6(8):R67. doi: 10.1186/gb-2005-6-8-r67 (PMC1273634; doi:10.1186/gb-2005-6-8-r67)
Supplement: Additional File 2 — Alignments of the Glinka et al. [47] data [file gb-2005-6-8-r67-S2.zip › Glinka et al alignments/384.aln]

>384SIM
gtgagtagccatcaaaaaccacccgccaatcggtggccaaaagaaaaacaacaccgctgt
tatgtaatctcacaaacacctttcgcgcgcgaaagcgagatagaagtacatatctctata
ctcttccaatcggcagaatttgtttttcttacacagaggaaaaaagtgagatcaaagatc
aaggtttagatgtgtcggaatatttcaaaaaattagtttactctcaaataattattgatt
tcttatatatc----------tatttgttgttcaatttaaagaaataaaatataaaagtt
tttgatatattagaaggcattttgtatattagtgtttattaaaattacgtcttgttattc
cccttaatttttattc-atatagcgtaattcattagtaatcattttttgaaaatatttgt
atgc--------------------aaatattttggtactgtgaaatcagtatatatccta
taaaaagata-tagaatacaaattcgtagcatgagttaaataattatatcgtttccccca
tccag
>384ZBMEL131
gtgagtagcccccaaaaaccacccgccaatcggtggtcaaaagaaaaacaacaccgctgt
tatgtaatctcacaaacacctttcgcgcgcgaaagcgaga-agaagaa--tatctctata
ctcttccaatcggcggaatttgtttttcttacacagaggaaaaaagtgagatcaaagatc
a---tcaagat---tcggaatatatccaaaaattagtttattctcaaataattattgatt
ccttatatatatatattgacatatatgtatgtcaatttttaacaataaaataaaata---
----atatattagaagtcattttgtatattagtgtttattaaaattacgtcttc--at-c
cccttaattttaattctatatagcgcaatgcattagtaattgataattgaaaataattgt
agggcatttcaaaaatcgctttctaaatatttcgatac--cgatatcagtgtata-ccaa
taaaaaataattagaatagaaattcttagcatgagttaaataattata-cctttattcca
tccag
