# Supplementary material for: Patterns of intron sequence evolution in Drosophila are dependent upon length and GC content
Source: Genome Biol. 2005 Jul 27;6(8):R67. doi: 10.1186/gb-2005-6-8-r67 (PMC1273634; doi:10.1186/gb-2005-6-8-r67)
Supplement: Additional File 2 — Alignments of the Glinka et al. [47] data [file gb-2005-6-8-r67-S2.zip › Glinka et al alignments/393.aln]

>393SIM
gtgagcaagcgcatccattgggatccatggaacagtgcatccaagtgcctggctccaaat
tagctcattttattgtatttgcacttgattgcttgcgaagattgcgttgtttttaattcg
acggcttgataaatgcaaattggagcagattagattagatgcggcccattgcacaggtac
agtgcggtgcataaatgtaaatggttgagtgactggcataaattaggcaaatgactattc
ctcgccacttaaaatgcatttattctccccgattgtaattctaatatgtatattcttgtt
gtcattatctttcagtattgtatctctatattgcgtgcaatatttagttaatttgctcaa
actttagttattgtttagtctgatttacaactgcccacagcatttattactttatatttc
attagctaaatcctcctgcaatctgaagcgaactgtaaattcgttaaaatgggctagtac
tcatactattccatcctagataagattcacagtgttttactagctctgcacttgttatat
atagagcactgataaccttatccgtcttccacccgcag
>393ZBMEL131
gtgagcaagcgcatccaacggggaacatggaacagtgcatcccagtgcctggctccaaat
tagctcattttattgtatttgcacttgattgcttgcggagattgcgttgtttttaattcg
acggcttgataaatgcaaattggagcagattagattagatgcgacccattgcacaggtac
agtgcggtgcataaatgtaaatggttgagtgactggcataaattatgcaaatgattatac
ctccgaacttaaaatgcatttat--tccccgattgtaattctaatatgtctattcttgtt
gtgatattcat---------tatctttatattgcgtgcaatctttatttagtttgctcaa
actttagttattaatta-------ttacgactgcccgcagcttttattactttatatttc
attagctaaatcctccagcaatctgaagcgcactgtaaattcgttaaaatgggctggtac
tcatactattacatcctagataagattcccgctgttttactagcaccgaacttgttatat
atagaacactgataaccttatccgcctcccacccgcag
