# Supplementary material for: Patterns of intron sequence evolution in Drosophila are dependent upon length and GC content
Source: Genome Biol. 2005 Jul 27;6(8):R67. doi: 10.1186/gb-2005-6-8-r67 (PMC1273634; doi:10.1186/gb-2005-6-8-r67)
Supplement: Additional File 3 — Alignments of the Haddrill et al. [49] data [file gb-2005-6-8-r67-S3.zip]

Archive with 10 entries (9 files):
- Haddrill et al alignments/CG32732.aln
- Haddrill et al alignments/ct.aln
- Haddrill et al alignments/dy.aln
- Haddrill et al alignments/fas2.aln
- Haddrill et al alignments/Hk.aln
- Haddrill et al alignments/lic.aln
- Haddrill et al alignments/lz.aln
- Haddrill et al alignments/rut.aln
- Haddrill et al alignments/sqh.aln
- Haddrill et al alignments/
