# Supplementary material for: Patterns of intron sequence evolution in Drosophila are dependent upon length and GC content
Source: Genome Biol. 2005 Jul 27;6(8):R67. doi: 10.1186/gb-2005-6-8-r67 (PMC1273634; doi:10.1186/gb-2005-6-8-r67)
Supplement: Additional File 3 — Alignments of the Haddrill et al. [49] data [file gb-2005-6-8-r67-S3.zip › Haddrill et al alignments/CG32732.aln]

>D.mel_CG32732
gtgagtttcgattaagatttgggattggattaaaggtgctaaagatgccttacagaaata
tcgctacttttaaagt---ttgttctaccaagttt----------aagaagaaatatgat
tctgtgctgaaaagatggcttaaggccaagttttctgctctgaagatcttttcagt--tg
gcctagaaatagaaatattgtatacctttccggaattccatttttaaatcctgcccgcgt
gttgatctttccctaagtgtgtttttcggtttagtttgggcttgtttttgctgcagagag
gcctctgaatctgccagttgtcccactggccataaattacatgtacacttacagctggtg
ctgtttgttttaaagcgagagtagatgcatatggccagattgcccgaccattgttgacct
tcccgtctggcattgtgat
>D.sim_CG32732
gtgagtttcgattgaaatttgggattggaata-----gctaaaggtgccttagaaaaata
tcgctttttttaaagtatgttgttctactacggttccacaatcgaaagaagaaatatgat
tctgtgctgaaaagatggcttaaggccaagttttccgctctaaagatctcttcagttctg
ttc-agaaataga----ttgtatacctttccggaattccatttttaaatcctgcccgtgt
gttgatctttccctaagtgtgttttt-ggtttagattggtcttgtttctgctgcagagag
ccctctgaatctgccagttgtcccactggccataaattacatgtacacttacagctggta
ctgtttgttttaaagcgagagtagatgcatatggccagattgcccgaccattgttgacct
tcccgtctggcattgtgat
