# Supplementary material for: Patterns of intron sequence evolution in Drosophila are dependent upon length and GC content
Source: Genome Biol. 2005 Jul 27;6(8):R67. doi: 10.1186/gb-2005-6-8-r67 (PMC1273634; doi:10.1186/gb-2005-6-8-r67)
Supplement: Additional File 3 — Alignments of the Haddrill et al. [49] data [file gb-2005-6-8-r67-S3.zip › Haddrill et al alignments/ct.aln]

>D.mel_ct
atttgttcgtcctggctctagatccttgttgttgttttggttgctaatgcagacggaaat
accccggaatgttttttaagccttccgtctaactcctttttgcctatttggcgtgtgatt
gtgtgttcgggagaactctttttggtgttggcattttcgggggccgacaaaagtttttgc
aacgtattaatttggctaaatttaacccgtaatgactttaaaagtaaaattaatgagggt
cgatagttggcaaagtctgaatgaggcaggagtgtaaaagggctatgcaaacttttagct
ttttgttcgtgttaaaagcaacatatgtgcttgatgtggctgcacagcttttgaaaggga
tgggtggtgcctttgagtcgcttttgtataaatataataattgaattataagtattctgt
tta-atatctgcttaataacttatatgtgctttattaatacattgatcaatttttttatt
ttttcag
>D.sim_ct
atttgttggtcctggctctagatccttgttgttgttttggttgctaatgcagacggaaat
accccggaatgttttttaagccttccgtctgactccttttggcctatttggcgtgtgatt
gtgtgtttggaagaactctttttggtgctggcattttggggggccgacaaaagtttttgc
aacgtattaatttggctaaatttaacccgtaatgactttaaaagtaaaattaatgagggt
cgatagttggcaaagtctgaatgaggcaggagtgtaaaagggctaagcaaacttttagct
ttttgttcgtgttaaaagcaacatatgtgcttgatgttgctg-----cttttgaaagggg
atggtgttgccttcgagtcgcttttgtacaaatataataattgaattatttgtattc---
--atatatctgtttaataacttat-------ttatttat---tttat--atttattattt
ttttcag
