# Supplementary material for: Patterns of intron sequence evolution in Drosophila are dependent upon length and GC content
Source: Genome Biol. 2005 Jul 27;6(8):R67. doi: 10.1186/gb-2005-6-8-r67 (PMC1273634; doi:10.1186/gb-2005-6-8-r67)
Supplement: Additional File 3 — Alignments of the Haddrill et al. [49] data [file gb-2005-6-8-r67-S3.zip › Haddrill et al alignments/dy.aln]

>D.mel_dy
acttctgtcattagtaatgattagtaatgcctaatttatctatttccttactgcgatcga
ggtttctccttcataacaacaatctaaacacttttaagttatcctcaggcttttaagtga
caattctttggatttaaatttactacgtttgttttatgaaagcagaaagtttaataacat
tgcattctattaatctatttaagttgttctgtgttcccaacccatctgtattgatatagt
tgcgatgaaataatataatacctattaaaaggatttattgtagcaaaaagtagctaccct
tttcagttgt----------ttattgattccaagtgataaccgcaacttag---------
----------agcccgaagttaagatctctccctatatctacctcctatattccttatca
ttttcgtattttaggatcctctcacagctgttctactgcttccgtttccgctgcgcaaaa
ggcaacttccggc
>D.sim_dy
acgtctgtcattagtgatgattattcatggttaatttatctattttctcacttagttcga
ggtttctccttcataacaacaatctaaacacttttaagttatcctcaggattttaagtgg
caattctttgcgtttcaatttactaccttggttttatgaaaacagaaagcttaataacat
tgcattctaataatctatttatgttgctctgtgttcctaacccatctgtattgatacatt
tgtgatgaaataatataatacctattaaaagttttttttgtagtaaaaagtagctaccct
ttttagttgaaacatgtaacttagttagt-----tagtaacagcaacttggttacgaaaa
gtagcctctgggccc-aagttaagatccctccctatatctacctcctatttcccttatca
ttttcgtattttaggatcctctcacagctgttctactgtttccgtttccgctgcgcacaa
ggcaacttccggc
