# Supplementary material for: Patterns of intron sequence evolution in Drosophila are dependent upon length and GC content
Source: Genome Biol. 2005 Jul 27;6(8):R67. doi: 10.1186/gb-2005-6-8-r67 (PMC1273634; doi:10.1186/gb-2005-6-8-r67)
Supplement: Additional File 3 — Alignments of the Haddrill et al. [49] data [file gb-2005-6-8-r67-S3.zip › Haddrill et al alignments/Hk.aln]

>D.mel_Hk
gtattaacaaaggtcaaaggtcctggaatcccgaaaaaagtggttatattaaaacaaaat
ttaaatgtttagacgatagaagaaaacgatgttctttctaagttgatattcattgactaa
tttactaattctggccaacgagtcgtatacttgatatttctaaaatgtagctaaacaaaa
gaacggtttagtttaggta--------------------------actaattatatacag
tgaaattacggttaaaaagagccaaaagtcaacttttcgtaattagaatacagggcgtat
acgtaatgccataacagtgcgtatacgtagtgtgaaaatagtgcgtatacgcaataaaat
gtaaaaagtgcgtatacgcaatgtgctaactttgcgtatacgtaatatgaacagaaaatt
tctacaaaaattgatacctaccataaattagtcgactctttgcagattctcgcaacctat
tgtcattatactaatccgatttttccaaacta
>D.sim_Hk
gtataaacaaaggtcaaaggtcctggaatcccccaaaaaatggttagactaaaacaaagt
ttagataattagacgctagaagagaatggtattctttccaagttaatattcattgac-ag
ttgacgaattctggccaacgagtcgtatacgtgatatctctaaaatgtaactaaacgata
gaaaggtttaatttaggtaaatagtcattccaaaaactgtatacaaataattatacacag
taaaattacagttaaaaagagccaaaaagcaactcttcgtaatcagaatacagggcgtat
acgtaacattgtaacagtgcgtatacgca-------------------------------
----------------------------------------------atgaatataaaatt
tctacaaaaattgatacttaccataaattagtcgactctatacagattcccgcaaactat
tgatataatactaatccgatttttcaaaatta
