# Supplementary material for: Patterns of intron sequence evolution in Drosophila are dependent upon length and GC content
Source: Genome Biol. 2005 Jul 27;6(8):R67. doi: 10.1186/gb-2005-6-8-r67 (PMC1273634; doi:10.1186/gb-2005-6-8-r67)
Supplement: Additional File 3 — Alignments of the Haddrill et al. [49] data [file gb-2005-6-8-r67-S3.zip › Haddrill et al alignments/lic.aln]

>D.mel_lic
gcctacctctggctggtaactgtcacaaaaaggatcttcaagatttttccggacaaaata
tatgtcatttagtcaatttgggattttaggtcctaattatacaaaggctaccgatccgat
aatgtattccatcttatcatatatgtaatgaacatttggatttttccaattgtggtagct
aaaagcttttaagtagggtggaatttctaaa--------------actttgataattaat
aatcaattgacaggtttgattggagcttatgtttttttcacagataatccgtcgaaaata
gtataaaaatagtagttatagccactcataa----tcatatacgaagcaaatgctgagta
ttattatttcctgctaatgattttgttaatattaatgtcaagaaccaactttcgttacat
aacttattgggggctcacaaataactattaagtaattttaattaaaaatataaccacttg
ttctcgagcactttacacgtacaataaactttaaaaaaacc
>D.sim_lic
gcctacatctggctggtaactgtcacatgagggatctctaagatttt--------aaata
tatgttatttgtgcattttgggattttaggtcttaattgtacaaaggctaccgatccgat
aatgtattccatgtaatcttatatgtaatgcacatttggattttttcaattgtggtagcc
aaaagctttcaagatggttggaatttctaaaacaagcttggtaaaactttgaaaatgaat
aatcaattgacagttttgattgtagcttaggtt-tcttcacagataat-----------a
gtatgaaaaaattagttatagccacttaaaaccaatcatatacgaaacaaatgctgagta
ttattatttcctactaatgattttgttaatattaatgtcaggaaccaactttcattacat
aact--------------aaataactattaaataatcttaattaaaaatataaccacttg
ttctcaagcactttacac-cacaataaactctgaaaaaacc
