# Supplementary material for: Patterns of intron sequence evolution in Drosophila are dependent upon length and GC content
Source: Genome Biol. 2005 Jul 27;6(8):R67. doi: 10.1186/gb-2005-6-8-r67 (PMC1273634; doi:10.1186/gb-2005-6-8-r67)
Supplement: Additional File 3 — Alignments of the Haddrill et al. [49] data [file gb-2005-6-8-r67-S3.zip › Haddrill et al alignments/lz.aln]

>D.mel_lz
tctgcgataacccgctggttgcctgggaaatccgctttcaatgtcttggaattttctttc
caagctccacgcttaacccattggcatgcagcgagttttt------------gtgggtgg
tgc----tggtatgtgggtggtgctcacacacacacacacacacactcatgccctcgtac
tttccgttgccatgcatatgaaatgatgttttcaattataccttcggccacgcccacgtt
tgcgactgacaacttggcgaaatttcacttgagggggttaaatgcgtgcttggggcaaat
caagggttaattggactcccagctggcactaatttaccttcgctctctc--gattgttag
cctcttgggcatccagtgttgtcataggtttagatggctcccttttgaattgaaggaata
atattatc-------------------------tttcgttattttaactttatatgattt
aaaaaatatttattataccaaaaccatttgttgtcttcc
>D.sim_lz
tctgcgataacccgctggttgcctgggaaatccgctttcaatgtcttggaattttctttc
caagctccacgcttaacccattggcatgcagcgagtttttaaagggggcgtggtggctgg
tgggcggtggtatgtgggtggtgct-------------acacacactcatgcc-tccttc
tttccgttgccatgcatatgaaatgatgttttcaattatcccttcggccacgcccacgtt
tgcgactgacaacttggcgaaatttcagtt--gggggttaagtgcgtgggtggggcaaat
caagggttaattggactcccagctggcactaatttaccttctctctctctcgattgttgg
cctcttgtgcatccaatgttgtcataggtttagatggctcccttgtgatttgaaagaata
atattataatacgatgatattttgtttctcctttttcgttgtgttagctttatatgattt
--caaatattaattataccaaaaccatttgttgtcttcc
