# Supplementary material for: Patterns of intron sequence evolution in Drosophila are dependent upon length and GC content
Source: Genome Biol. 2005 Jul 27;6(8):R67. doi: 10.1186/gb-2005-6-8-r67 (PMC1273634; doi:10.1186/gb-2005-6-8-r67)
Supplement: Additional File 3 — Alignments of the Haddrill et al. [49] data [file gb-2005-6-8-r67-S3.zip › Haddrill et al alignments/rut.aln]

>D.mel_rut
ttgaccattctcgtctcacggattgc---atgatccgagtccaaccgcgagtcttgacca
gcatcagcatgcttattgccatgtcccagctctgctcgccgcctttcagttaccatgtta
gcatgtagtgagtcgtggccacatactctagtctaaagcacacacgtagagcttttcaat
caataaacttaattcttgaatcttcaactcaaccagccagttcaagtgccaagtgccaga
gacatccagcaaaatgaagaactcgtccgggaaccacaaccacaactaacgaatctgtct
ttctacttcttgctccctcttgcatggctttccattccgcaaatcgtaaatcacaatggc
aaccgcaaccgcaaccgcatccgttaccgcag
>D.sim_rut
ttgaccattctcgcctctcggagtgcacgatgatccgagtccaaccgcgagtcttgacca
gcatcagcatgcttactgccatgtcccagctctgctcgccgcctttcagttaccatgtta
gcatgtagtgagtcgtggccacataccctagtctaaagcacacacgtagagcttttcaat
caacaaacttaattcttgaatcttcaactcaaccagccagttcaagtgccaagtgcc--a
gccattcagcaaaatgaagaactcgtccgggaaccacaaccacaactaacgaatctgtct
ttctacttcttgctccctcttgcatggctttccattccgcaaatcgcaaatcacaatggc
aaccgcaaccgcaaccgcatccgtaaccgcag
