# Supplementary material for: Patterns of intron sequence evolution in Drosophila are dependent upon length and GC content
Source: Genome Biol. 2005 Jul 27;6(8):R67. doi: 10.1186/gb-2005-6-8-r67 (PMC1273634; doi:10.1186/gb-2005-6-8-r67)
Supplement: Additional File 3 — Alignments of the Haddrill et al. [49] data [file gb-2005-6-8-r67-S3.zip › Haddrill et al alignments/sqh.aln]

>D.mel_sqh
actggcgca--gagcgagagcgaaactcccatacgtgtcattttcgtttgcgcgagtgac
tcagagagctgcgcatgtgtgcgtgcatgagtcgtactcacagtgggcgcccgataaggt
ggacttgtaactgtagcggaagcatggagccatcgaactgcttttgcatt-atcctttct
ggcctaaaactgtattaaaact---atttatttataaatataatttgtagt---------
---tcgcccattttaggcaatggccaaaccttcattccttaaaaaaccttaaagagcagc
aataagatgttctttccgttgtgataagcatatgcatggtgtactcactgtagcgagcgt
ccactgtatgttgacacagtttgtttggggagcaatgaaaatcggtttcagcggaattcg
ctgcaatatgtctatatatagccataaatacatacccggccaacgaaatgctaatgtgag
tcggcgtttttcgatttcag
>D.sim_sqh
actggcgcagagagagagagcgaaactcccatacgtgtcattttcgtttgcgcgagtgac
tcagtgagctgcgcatgtgtgcgtgcatgagtcg--cccacagtgggcgcccgataaggt
g-----gtaactctagcggaagcttagagctatcaa---------gcatttatcctttct
ggcctaaaactgtattaa--cttggatttatttataaatataacttgttattattattat
tatt-----atttg-----------------ttattaccaaaatcaacttaaagagcagc
aataagatgttctttccgttgtgatatgcctgagcacggtgta-gcattgtatcgagcgt
ccactgtatgttgacacagtttgtttggagagcaatgaaaatcggtttcagcggaattcg
ctgcaatatgtctatatatagccataaatacatacccggccaacgaaatgcttatgtgag
tcgtcgtttttcgatttcag
