# Supplementary material for: Patterns of intron sequence evolution in Drosophila are dependent upon length and GC content
Source: Genome Biol. 2005 Jul 27;6(8):R67. doi: 10.1186/gb-2005-6-8-r67 (PMC1273634; doi:10.1186/gb-2005-6-8-r67)
Supplement: Additional File 4 — Alignments of the Halligan et al. [9] data [file gb-2005-6-8-r67-S4.zip]

Archive with 165 entries (164 files):
- Halligan et al introns/1.1
- Halligan et al introns/10.1
- Halligan et al introns/10.2
- Halligan et al introns/10.3
- Halligan et al introns/10.4
- Halligan et al introns/10.5
- Halligan et al introns/11.1
- Halligan et al introns/12.1
- Halligan et al introns/13.1
- Halligan et al introns/14.1
- Halligan et al introns/15.1
- Halligan et al introns/15.2
- Halligan et al introns/16.1
- Halligan et al introns/17.1
- Halligan et al introns/17.2
- Halligan et al introns/18.1
- Halligan et al introns/18.2
- Halligan et al introns/19.1
- Halligan et al introns/19.2
- Halligan et al introns/2.1
- Halligan et al introns/2.2
- Halligan et al introns/20.1
- Halligan et al introns/21.1
- Halligan et al introns/21.2
- Halligan et al introns/21.3
- Halligan et al introns/22.1
- Halligan et al introns/22.2
- Halligan et al introns/23.1
- Halligan et al introns/24.1
- Halligan et al introns/25.1
- Halligan et al introns/25.2
- Halligan et al introns/25.3
- Halligan et al introns/25.4
- Halligan et al introns/26.1
- Halligan et al introns/27.1
- Halligan et al introns/28.1
- Halligan et al introns/29.1
- Halligan et al introns/3.1
- Halligan et al introns/3.2
- Halligan et al introns/30.1
- Halligan et al introns/31.1
- Halligan et al introns/31.2
- Halligan et al introns/31.3
- Halligan et al introns/31.4
- Halligan et al introns/31.5
- Halligan et al introns/32.1
- Halligan et al introns/33.1
- Halligan et al introns/34.1
- Halligan et al introns/34.2
- Halligan et al introns/34.3
- Halligan et al introns/35.1
- Halligan et al introns/35.2
- Halligan et al introns/35.3
- Halligan et al introns/36.1
- Halligan et al introns/36.2
- Halligan et al introns/36.3
- Halligan et al introns/37.1
- Halligan et al introns/37.2
- Halligan et al introns/37.3
- Halligan et al introns/38.1
- Halligan et al introns/39.1
- Halligan et al introns/39.2
- Halligan et al introns/4.1
- Halligan et al introns/4.2
- Halligan et al introns/4.3
- Halligan et al introns/4.4
- Halligan et al introns/40.1
- Halligan et al introns/41.1
- Halligan et al introns/41.2
- Halligan et al introns/42.1
- Halligan et al introns/42.2
- Halligan et al introns/42.3
- Halligan et al introns/43.1
- Halligan et al introns/43.2
- Halligan et al introns/43.3
- Halligan et al introns/44.1
- Halligan et al introns/45.1
- Halligan et al introns/46.1
- Halligan et al introns/47.1
- Halligan et al introns/47.2
- Halligan et al introns/48.1
- Halligan et al introns/49.1
- Halligan et al introns/49.2
- Halligan et al introns/5.1
- Halligan et al introns/50.1
- Halligan et al introns/51.1
- Halligan et al introns/52.1
- Halligan et al introns/52.2
- Halligan et al introns/53.1
- Halligan et al introns/54.1
- Halligan et al introns/55.1
- Halligan et al introns/55.2
- Halligan et al introns/56.1
- Halligan et al introns/57.1
- Halligan et al introns/58.1
- Halligan et al introns/58.2
- Halligan et al introns/59.1
- Halligan et al introns/6.1
- Halligan et al introns/6.2
- Halligan et al introns/6.3
- Halligan et al introns/60.1
- Halligan et al introns/61.1
- Halligan et al introns/62.1
- Halligan et al introns/63.1
- Halligan et al introns/63.2
- Halligan et al introns/63.3
- Halligan et al introns/63.4
- Halligan et al introns/64.1
- Halligan et al introns/64.2
- Halligan et al introns/65.1
- Halligan et al introns/66.1
- Halligan et al introns/66.2
- Halligan et al introns/66.3
- Halligan et al introns/66.4
- Halligan et al introns/67.1
- Halligan et al introns/67.2
- Halligan et al introns/68.1
- Halligan et al introns/69.1
- Halligan et al introns/69.2
- Halligan et al introns/7.1
- Halligan et al introns/7.2
- Halligan et al introns/70.1
- Halligan et al introns/71.1
- Halligan et al introns/72.1
- Halligan et al introns/73.1
- Halligan et al introns/73.2
- Halligan et al introns/74.1
- Halligan et al introns/75.1
- Halligan et al introns/75.2
- Halligan et al introns/76.1
- Halligan et al introns/77.1
- Halligan et al introns/78.1
- Halligan et al introns/79.1
- Halligan et al introns/8.1
- Halligan et al introns/80.1
- Halligan et al introns/80.2
- Halligan et al introns/80.3
- Halligan et al introns/80.4
- Halligan et al introns/80.5
- Halligan et al introns/80.6
- Halligan et al introns/81.1
- Halligan et al introns/82.1
- Halligan et al introns/82.2
- Halligan et al introns/83.1
- Halligan et al introns/83.2
- Halligan et al introns/83.3
- Halligan et al introns/84.1
- Halligan et al introns/84.2
- Halligan et al introns/85.1
- Halligan et al introns/86.1
- Halligan et al introns/87.1
- Halligan et al introns/87.2
- Halligan et al introns/87.3
- Halligan et al introns/88.1
- Halligan et al introns/88.2
- Halligan et al introns/88.3
- Halligan et al introns/88.4
- Halligan et al introns/89.1
- Halligan et al introns/9.1
- Halligan et al introns/9.2
- Halligan et al introns/90.1
- Halligan et al introns/91.1
- Halligan et al introns/91.2
- Halligan et al introns/introns.zip
- Halligan et al introns/
