# Supplementary material for: Patterns of intron sequence evolution in Drosophila are dependent upon length and GC content
Source: Genome Biol. 2005 Jul 27;6(8):R67. doi: 10.1186/gb-2005-6-8-r67 (PMC1273634; doi:10.1186/gb-2005-6-8-r67)
Supplement: Additional File 4 — Alignments of the Halligan et al. [9] data [file gb-2005-6-8-r67-S4.zip › Halligan et al introns/16.1]

>mel16.cod
gtgagaatccaaaatcatttgaacttctctgctcggcaaaatgtacgaaaaacagaagtt
ctaaaggtcaaatagccggctgcacccgcggccccctcttccacttcaatatgctgcttt
aaattctgtcgagcattttaattaagtccgatttgagtttacgcctagtcacccagcaag
tgcacctttatatttatataagccgcaccaaaatgcgcata--tgtgtgtgcgctcaagt
---tacagcaaaggtcacgaaattagtactggacataaaaaggagttaagatataaag--
-----ctcacttgttcgtaaagtatcgttaaatatcaacaaatatttgttttagaataag
cattagga-tatgggaataattaga-tgatgctgt-cataattaatttgtacatcaaagt
caaagcagcaatgtcaagtgtcaagtaaacgattataaacttgatgattacaggttatgt
ttcagtgtccgaggaaatttatgtttttaatctataaagataaccaaatgtttactttgc
tgcctataaatatttccgtttaacgtgtgtctattaacaaatgttattttctataataac
ctattatcatatgaagttggccacgctcgttatcataatcagtgcttctgctcactatta
tacacaacttgtgtcttatcagtattcgagtattatctgaagcgtt---------ataac
ccaatcccttcatcccgtccacag
>sim16.cod
gtgagaatccaaaatcatttgaacttctctgctcggcaaaatatacgaaaaacagaagtt
ctaaaggtcaaatagccggcagcacccgcggcc-cctcttccacttcaaaatgctgcttt
aaatgctttcaagcatttcaattaagtccgatttgagtttacgcctagtcacccagcaag
tgcacctttatatttatataagccgcacaaaaatgcgcatatatgtatgtgcgctcaagt
gcctacagcaaaggtcacgaaattagtactggtcgttaaaaggggttaagttataaaggt
ctttcatcacttgttagtaaagtatcgttaaatatcaacaaatgtttgttttaaaataat
cattaggaatattggaataattagaatgatgttgttcatcattaatttgtacatccaagt
taaagcagccatgtcaattgtcaattaaacgattattaact---tgattacaggttatgt
tttagtgt-cgaggaaatttatgtttttaatctataaagataaccaaatgtttattaagc
cgcctaaaaatatttccatttgacgtgtgtctattaacaaatgttaacttctataataac
ctattaacatataaagttggccactctagttatcataatca---------ttcactacta
tacacaacttttgtcttatcagtatttgagtataatctgaagcgttggcctaattgtaac
ccaatcccttcatcccgcccacag
