# Supplementary material for: Patterns of intron sequence evolution in Drosophila are dependent upon length and GC content
Source: Genome Biol. 2005 Jul 27;6(8):R67. doi: 10.1186/gb-2005-6-8-r67 (PMC1273634; doi:10.1186/gb-2005-6-8-r67)
Supplement: Additional File 4 — Alignments of the Halligan et al. [9] data [file gb-2005-6-8-r67-S4.zip › Halligan et al introns/33.1]

>mel33.cod
gtaagt----------------------------atatatcctatttttgcatatagtag
gaactattttattaacca---cctaatcaatcttttcgttag
>sim33.cod
gtaagtttaatccagtaaaaataaaacttgttaaatatatattatttttgcatatagtag
gaactaatctattaaccacttcctaatcaatctttttgttag
