# Supplementary material for: Patterns of intron sequence evolution in Drosophila are dependent upon length and GC content
Source: Genome Biol. 2005 Jul 27;6(8):R67. doi: 10.1186/gb-2005-6-8-r67 (PMC1273634; doi:10.1186/gb-2005-6-8-r67)
Supplement: Additional File 4 — Alignments of the Halligan et al. [9] data [file gb-2005-6-8-r67-S4.zip › Halligan et al introns/39.1]

>mel39.cod
gtaagtttctttcgagaaaaataagactcgaaaaaaaaaatccaaagccaaaaacaaaaa
accccgtcaatggattaaatcagaacctctagttccccgaaatctgtggattaactgaag
cgaaccaaaccgagaattcccctaattgagagccacccacttcgagctcaagttgatttc
cattcgcgactgtgggcgactggccccatcaatcccgctgcccaaatgcatttccttttt
agccatctcccacatggctggctgggaataaaaatacgaaaaaagaaaaacactctgagc
cagaccaaaaaaaggccgcaactgccgtcggcgcgccaacacaaagcgaatttatctcgc
gtcgcgttggtggcatttactatatggcatatggca-tactactccgactacacacacgc
tccatccattcatgagtgacgcccaaaattggctggcgtagctgcccaccagctccccag
attcggactcggattcg------gatttggctgccacttggcgcgtgcgtcgcgtggtgg
ctgcaattgtcggtcatcagccgccgtttttggccattcgaacggcaccggttcaatgag
ttagttggccagaaaaaaaaaaactgacttcatgcgagtccaaatttggcaacttgtgct
ccctagataataaggtacctagttatggcatcttcg-atttcccgctctgaccttgtcac
attctctttatttttgctcatacctggttggtttatttatagccactggctgtaatttat
aaccgccaaactatttttaaataaatgcctcggccgagtggcgctataaatagagcacgc
gccgtgcgactaaatttggccgccagccagtcaatccgctccccaacctacgccgcctcc
tccttgatctcctccaatccaattgaagacccatgcagcttcctctatttttgggtcgtt
gcatgaggtcaaattagccgtgcaaaagccgtgactaatcgatgtttttttttccatttc
ttgcctcttgcag
>sim39.cod
gtaagtgtctttcgagaaaaatatgcctcgaaaaaaaa--tccgaagccaaaacca-aaa
accccgtcaatggattaaatcagaacctctagttccccgaaatctgtggattaaatgaag
cgaaccaaaccgagaattcccctaattgagagccacccacttcgagctcgagttgatttc
cattcgcgactgtgggcgactggccccatcaatcccgctgcccaaatgcatttccttttt
agccatctcccacatggctggctgggaataaaaatacgaaa----aaaaacactctgagc
cagaccaaaaaaaggccgcaaccgccgtcggcgcgccaacacaaagcgaatttatctcgc
atcgcgttggtggcatttactatatggcatatggcactactactccgactacaca--cgc
tccatccattcatgagtgccgcccaaaattggctggcgtagctgcccaccagctccccag
attcggactcggattcggattcggatttggctgccacttggcgcgtgcgtcgcgtggtgg
ctgcaactgtcggtcatcagccgccgtttttggccattcgaacggcaccggttcattgat
----ttggccagaaaaaaaaag-ctgacttcatgcgagtccaaatttggcaacttgtgct
ccctagataataatgtacctagttttggcatcttcgaatttcccgctctgaccttgtcgt
at-ctcattatttttgctcatacctggttggtttatttatagccactggctgtaatttat
aaccgccaaactatttttaaataaatgcctcggccgagtggcgctataaatagagcacgc
gccgtgcgactaaatttggccgccagccagtcaatccgctccccaacctccgcccccacc
tccttgatctcctccaatccaattgaagacccatgcagcttcctctatttttgggtcgct
gcatgaggtcaaattagccgtgcaaaagccgtgactaatcgatgt---tttttccatttc
ttgcctcttgcag
