# Supplementary material for: Patterns of intron sequence evolution in Drosophila are dependent upon length and GC content
Source: Genome Biol. 2005 Jul 27;6(8):R67. doi: 10.1186/gb-2005-6-8-r67 (PMC1273634; doi:10.1186/gb-2005-6-8-r67)
Supplement: Additional File 4 — Alignments of the Halligan et al. [9] data [file gb-2005-6-8-r67-S4.zip › Halligan et al introns/75.2]

>mel75.cod
gtgagccagattaagactcctactcaattagcttgaattaaacttaatttagcgtatgaa
tttcatttatatggtatcagaatcagtcgcttgacctcagcattttacgttcgaatcgaa
agttcgttctgctcgattcgaatccccgggcaagtgaatgacatttcgcacacgttttga
gattagtcacgggaaagtcgcaccgatcggacatttccattgctatatatatctatatat
atatatcattttgtttagggggttgaggcgaccttcccattagctcgagggccaagtact
ttcgctgctcttgggccgaaaactaattaatt-----------aaatggctttgttgagt
tggcgtgtcaaggtcgtttttcatgtatacgagtatagatataattgcactgctaacgct
ttggccaaaagcaattcgggtatttcactattcttgggcaattcttctaacggcttcgtt
tccattaccttgaaaatcaaagtcagctaagtaaacaattttcttactacagctgctgag
tttgtttgcccatcgacagtcgctgaaatta-------------atggttaattgaaaat
caagcttaagtagagcgtaatataataattcattttgctttattaaagttccttcgacat
tgaagtttcaaaactattttcttagttagataactttttaaa-cgaatct----------
---ttgttaattgaagatacatatatatagagaaattatctttttattttctttttt---
-cacctcttagtagtacttccttttaattgaaaggatagaaaa-tcccaccatcattatc
agcattgcctctctatctatattctgttcccatagcaatttgctacatattcgtattgat
tttcatggcagtggcaacaagttgggggtggttg----gatgggtgtccttcaaccccaa
tg-attcctgatgcctttgttggctaactgagtttcgcagccaattagcaaggagctttt
actgaatgggcgccaaaatgcaatcagaagctaacgcaattttcgcaattacag
>sim75.cod
gtgagccagatttagactgctactcaattagcttgaattaaacttaatttagcgtataaa
tttcatttatatggaatcggaatcagtcgcttgacctcagcattttgcgttcgaatcgaa
agttcgttgtg--------------------aagtgaatgacatttcgcacacgttttga
gattagtcacgggaaagtcgcgccgatcggacctttccatagctatatatatatctatat
atatatcattttgtttagaggtttgaggcgaccttcccatttgctcgagggccaagtact
ttcgctg-----------aaaactaattaattactgcggcattaaaaggctttgttgagt
tggcgtgtcaaggtcgttttgcatgtatacaagtatagatataattgcactgctaacgcc
ttggccaaaagcaattcggctatttcactattcttgggcaa---ttctaacggcttcgtt
tccattaccttgaaaatcaatgtcggctaagtaaacaattttcctattacacctgctgag
attgtttgcccaccgacagtcgctgaaattgttaacttttaagcctggttaattgaaaat
caagcttaagtagagcgtattattataattcattttgctttattaaagtactttcgaaat
ttgagtttgaatactattttcttagttagaaaacttttcaaggcgaagcacatccgtgtt
aaattcttaatttgagatac--------------------------ttttcttttttttc
atacctctt---agtacttccttttaattgaaaggctagaaaaatccgcccatcattatc
agctttgcctctc----tatatcctttgcccatggcaatttgctacatattcgtattgat
tttcatggcggtggcaacaagttgggggtggttggttgggtgggtgtcccccaaccccga
tgcattcccgatgcctttgttggctaactgagtttcgcagccaattagcaaggagctttt
actgaatgggcgccaaaatgcaatcagaagctaacgcaattttcgcaattacag
