# Supplementary material for: Patterns of intron sequence evolution in Drosophila are dependent upon length and GC content
Source: Genome Biol. 2005 Jul 27;6(8):R67. doi: 10.1186/gb-2005-6-8-r67 (PMC1273634; doi:10.1186/gb-2005-6-8-r67)
Supplement: Additional File 4 — Alignments of the Halligan et al. [9] data [file gb-2005-6-8-r67-S4.zip › Halligan et al introns/89.1]

>mel89.cod
gtgagtctccttttcaaatgtttaaaac-----------------cagaactagaaaacc
ggaagcggatatagaaaaactttgcattctaatggtattactttta-atacagcg----a
gtatgattccttttggaatgttagtcaattaaaactaatgcaatggtcacaaactaaaac
agacaaaatgttgttatgggcaactttcgaatatatttacatttcatccaacgttttcag
atatatatttgctttttataagaagaataatttccatttttattgatttcaatctggttt
atctagatcgcatggtacatcttaggtttgcttaaaattaaaactaacgaatcttat---
-------atatgcaaaaaaa--tcagagtagcttgccccttttattaggacataaaggta
atccaatccattttcaattacttcctatacctgaattttccacctgccatccgcctaggc
ttttgtgcaccgcgaaaggcttcgatgtgtattagccgtaatttatattcccactcatcg
caatgcgtactttccgctaccaaaatgcgaatgaagagccagtcggattttcc-tgaaat
ttctgtttcatctaagcgatttgcatacctgccgatccctagatccttctgtcctcgatc
catcgatccac--------ccctcatatcattcacgcaagcgctgtgaaatcacgcggaa
attccacggctttccaaaatgaacagctaaaaggacacgagagtccttttacctgctctt
ccgcgacgacagctcggcagtgaccttgaaatttttcctaagaattacaccaggaccgtt
tagcgcatgcgctaaatggcttttatattgtatttgtaggaataacaattattattaaag
cgtatttcgcattattttccgcaggattatagggtcgaacaataaagcagttaggtgcag
gtaagcaagccgcacaaaccaagtgtctaaagccaagtgtctaagccgactggcgagtcg
agtttgtcttggttacggttcagttctggccacgtctttaggctgtggcatctgtgccgt
tgttggtttctggttttcggactcggaacccaaccctccggttgattcccgcttcccaaa
agaatttacgactcgcttggctctttgtgcaaggtacttgaaaacggcagcggcggcgtc
gattcaaattaagatttttcggcaagcgtgcagcgtttgcaccttgccgcacaaatacat
atactttacctatatgtgtatatagacagatccgaaaaggtaggccggtgtgggccaggg
tctttagcacaggcgccagtcgtaaaaaggcggctggacaactggaacgtgcgattttcg
acctacctttgtcgtccccgatttccctgcactttccacgctctagagtagtgggtgtat
ttaagcagggggtacttactggtccaggaaaccaggtaga----------tgaaggaagg
tgtgtctaattatctagccggagatccgagcccgcgttatgtccccacagatagaggctc
atgcacttgatcctccggattgtacggttttattcgctgattccgatttcaggtggataa
agcagacagctggaag----tgggctgtttttttagaatcacctttaaaaagatggggtg
tgctagaggtagtccttttttttagattcaatagctaagttcctatgatttctttgctcc
aagctcacccgcaatatccttcttttccgtttccttgcag
>sim89.cod
gtgagtctgcttttcacatatttaaaaccactcttatgtgggattcagaactagaaaacc
ggaagcggatatagaaaaa-tttgcattctaaatgtattacttttatatatattgccaaa
gtgtgattatttttggattattaggcaatttaaactaa--------------actaaaat
agacaacattttggtatgggcaactttcgaatacatttacatttcatacaaccttttcaa
atatatatttgctttttataagaagaataatttccatttttattgatttcaatctggttt
atctagatcgcttggtacatcttaggtttgcttaaaataaaaactaacgaattttatagg
aatatatatatgcaaaaaaaaatcagacaaacttgccccttttattaggacatacaagta
atccaatccattttcaattacttcctatacctgcatttttcacctgctatccgcctagga
tttagtgcatcgcgaaaggcttcgatctgtattacccgtaatttatattcccactcatcg
caatgcgtactttccgctaccaaaatgcgaatgaagagccagtcggattttccctgaaat
ttctgtttcatctaagcgatttgcatacctgccgatccctagatccttctgtccgcgatc
catcgatccaccgatccacccctcatatcattcacgcaagcgctgtgaaatcacgcggaa
attccacggctttccaaaatgaacagctaaaaggacacgagagtccttttacctgctctt
ccgcgacgacagctcggcagtgaccttgaaatttttcctaggaattacaccaggaccgtt
tagcgcatgcgctaaatggcttttatattgtatttgtaggaataacaattattattaaag
cgtatttcgcattattttccgcaggattatagggtcgaacaataaagcagttaggtgcag
gtaaccaagccgcacaaaccaagtgtctaaagccaagtgtctaagccgactggcgagtcg
agtttgtcttggttacggttcagttctggccacgtctttaggctgtggcatctgtgccgt
tgttggtttctggttttcggactcggagcccaaccctccggttgattcccgcttcccaaa
agaatttacgactcgctcggctctttgtgcaaggtacttgaaaacggcagcggcggcgtc
gattcaaattaagatttttcggcaagcgtgcagcgtttgcaccttgccgcacaaatacat
atact-tacctatatgtgtatatagacagatccgaaaaggtaggccggtgtgggccaggg
tctttagcacaggcgccagtcgtaaaaaggcggctggacaactggaacgtgcgatt-tcg
acctacctttgtcgtccccgatttccctgcactttccacgctctagagtagtgggtttat
ttaagcagggggtacttactggtccaggaaaccaggtagatagcctgggctggccgaagg
tgtgtctaatcatctggccggagatccgagcccgcgttatatccccacagatagaggctc
atgcacttgatcctctggattgtccggttttattcgctgattccgatttcaggtggataa
agcagacagctggaagtaattg------ttttttagaatcacctgtaaaaagatgtggtg
tgctattggtag-ccaatttttaaaattaaatagctaaattccattgatttctttgcccc
aaactcacccgctaaatccttcttttccgtttccttgcag
