# Supplementary material for: Patterns of intron sequence evolution in Drosophila are dependent upon length and GC content
Source: Genome Biol. 2005 Jul 27;6(8):R67. doi: 10.1186/gb-2005-6-8-r67 (PMC1273634; doi:10.1186/gb-2005-6-8-r67)
Supplement: Additional File 5 — Programs written to carry out partial moment correlations, least-squares regressions and bootstrapping procedures and the data used for these analyses [file gb-2005-6-8-r67-S5.zip]

Archive with 2 entries (2 files):
- regression_data.doc
- Regression.doc
